# Supplementary material for: ELP6 and PLIN5 Mutations Were Probably Prognostic Biomarkers for Patients With Gastric Cancer
Source: Front Med (Lausanne). 2022 Feb 9;9:803617. doi: 10.3389/fmed.2022.803617 (PMC8864479; doi:10.3389/fmed.2022.803617)
Supplement: Supplementary file 1 [file Data_Sheet_1.ZIP]

Archive with 25 entries (24 files):
- 435数据/
- 435数据/case-VS-health.indel.Filter1.share.case.or.Not.share.case.and.control.xls
- 435数据/case-VS-health.indel.Filter2.Not.contain.intronic.and.synonymous.xls
- 435数据/case-VS-health.indel.Filter3.1000Genomes.ESP6500.xls
- 435数据/case-VS-health.indel.Filter4.SIFT.POLYPhen.MutantionTaster.xls
- 435数据/case-VS-health.snp.Filter1.share.case.or.Not.share.case.and.control.xls
- 435数据/case-VS-health.snp.Filter2.Not.contain.intronic.and.synonymous.xls
- 435数据/case-VS-health.snp.Filter3.1000Genomes.ESP6500.xls
- 435数据/case-VS-health.snp.Filter4.SIFT.POLYPhen.MutantionTaster.xls
- 435数据/case-VS-kinsfolk.indel.Filter1.share.case.or.Not.share.case.and.control.xls
- 435数据/case-VS-kinsfolk.indel.Filter2.Not.contain.intronic.and.synonymous.xls
- 435数据/case-VS-kinsfolk.indel.Filter3.1000Genomes.ESP6500.xls
- 435数据/case-VS-kinsfolk.indel.Filter4.SIFT.POLYPhen.MutantionTaster.xls
- 435数据/case-VS-kinsfolk.snp.Filter1.share.case.or.Not.share.case.and.control.xls
- 435数据/case-VS-kinsfolk.snp.Filter2.Not.contain.intronic.and.synonymous.xls
- 435数据/case-VS-kinsfolk.snp.Filter3.1000Genomes.ESP6500.xls
- 435数据/case-VS-kinsfolk.snp.Filter4.SIFT.POLYPhen.MutantionTaster.xls
- 435数据/case-VS-sanfa.indel.Filter1.share.case.or.Not.share.case.and.control.xls
- 435数据/case-VS-sanfa.indel.Filter2.Not.contain.intronic.and.synonymous.xls
- 435数据/case-VS-sanfa.indel.Filter3.1000Genomes.ESP6500.xls
- 435数据/case-VS-sanfa.indel.Filter4.SIFT.POLYPhen.MutantionTaster.xls
- 435数据/case-VS-sanfa.snp.Filter1.share.case.or.Not.share.case.and.control.xls
- 435数据/case-VS-sanfa.snp.Filter2.Not.contain.intronic.and.synonymous.xls
- 435数据/case-VS-sanfa.snp.Filter3.1000Genomes.ESP6500.xls
- 435数据/case-VS-sanfa.snp.Filter4.SIFT.POLYPhen.MutantionTaster.xls
