# Supplementary material for: ELP6 and PLIN5 Mutations Were Probably Prognostic Biomarkers for Patients With Gastric Cancer
Source: Front Med (Lausanne). 2022 Feb 9;9:803617. doi: 10.3389/fmed.2022.803617 (PMC8864479; doi:10.3389/fmed.2022.803617)
Supplement: Supplementary file 1 [file Data_Sheet_1.ZIP › 435数据/case-VS-kinsfolk.snp.Filter4.SIFT.POLYPhen.MutantionTaster.xls]

Chr	Start	End	dbSNP	Ref	Alt	Hom/Het	Func.refGene	Gene.refGene	OMIM	geneCards	HGMD	GeneDetail.refGene	ExonicFunc.refGene	AAChange.refGene	1000g_ALL	1000g_EAS	esp6500siv2_all	gnomad_AC	gnomad_AN	gnomad_AF	gnomad_EAS_AC	gnomad_EAS_AN	gnomad_EAS_AF	gnomad_controls_AC	gnomad_controls_AN	gnomad_controls_AF	gnomad_controls_EAS_AC	gnomad_controls_EAS_AN	gnomad_controls_EAS_AF	CLNSIG	cosmic91	gwasCatalog	wgRna	SIFT_score	SIFT_pred	Polyphen2_HDIV_score	Polyphen2_HDIV_pred	Polyphen2_HVAR_score	Polyphen2_HVAR_pred	LRT_score	LRT_pred	MutationTaster_score	MutationTaster_pred	MutationAssessor_score	MutationAssessor_pred	FATHMM_score	FATHMM_pred	PROVEAN_score	PROVEAN_pred
chr10	69408971	69408971	rs77038916	C	T	Het	exonic	TACR2	-	Retinitis Pigmentosa 68 || Asthma	-	.	nonsynonymous SNV	TACR2:NM_001057.3:exon3:c.G692A:p.G231E	0.126597	0.4196	0.0036	16609	236244	0.0703044	6353	16248	0.391002	8179	103738	0.0788429	3206	7944	0.403575	.	ID=COSV100964785;LEGACY_ID=COSM7453335;CNT=1;OCCURENCE=1(stomach)	.	.	0.002	D	1.0	D	0.985	D	0.000	D	0.000	P	2.93	M	1.22	T	-5.49	D
chr11	101961859	101961859	rs11225089	C	A	Het	exonic	CEP126	HGMD:单肢肌萎缩,相关	Amyotrophy, Monomelic	-	.	nonsynonymous SNV	CEP126:NM_020802.4:exon6:c.C824A:p.S275Y,CEP126:NM_001363543.2:exon7:c.C227A:p.S76Y	0.119409	0.2748	0.0343	20764	248924	0.083415	5127	18218	0.281425	10001	108486	0.092187	2561	9022	0.283862	.	ID=COSV54822446;LEGACY_ID=COSM4417522;CNT=1;OCCURENCE=1(breast),1(large_intestine),1(haematopoietic_and_lymphoid_tissue)	.	.	0.002	D	0.986	D	0.814	P	0.742	N	1	P	1.89	L	2.99	T	-3.18	D
chr17	78125237	78125237	rs12449858	G	A	Het	exonic	TMC6	[疣状表皮发育不全|AR]|[银屑病]|疣状表皮发育不良	AR;|Epidermodysplasia Verruciformis || Superficial Mycosis	[DP][Psoriasis, association with][TMC6][NM_007267.7][M][457C>T][Leu153Phe][Pubmed:25854761, Zuo (2015) Nat Commun 6:6793]	.	nonsynonymous SNV	TMC6:XM_011524255.1:exon5:c.C457T:p.L153F,TMC6:XM_011524256.1:exon5:c.C457T:p.L153F,TMC6:XM_011524258.1:exon5:c.C457T:p.L153F,TMC6:NM_001127198.5:exon6:c.C457T:p.L153F,TMC6:NM_001321185.1:exon6:c.C457T:p.L153F,TMC6:NM_001374593.1:exon6:c.C457T:p.L153F,TMC6:NM_001374594.1:exon6:c.C457T:p.L153F,TMC6:NM_001374596.1:exon6:c.C457T:p.L153F,TMC6:NM_001375353.1:exon6:c.C457T:p.L153F,TMC6:NM_001375354.1:e…	0.105032	0.2063	0.0708	26661	200254	0.133136	3236	15256	0.212113	11949	85568	0.139643	1496	6894	0.217	Benign	ID=COSV59809006;LEGACY_ID=COSM5617953;CNT=1;OCCURENCE=1(breast),1(lung)	.	.	0.006	D	1.0	D	0.989	D	0.000	U	0.169	P	1.795	L	0.62	T	-2.96	D
[truncated: 42 more columns]
