# Supplementary material for: ELP6 and PLIN5 Mutations Were Probably Prognostic Biomarkers for Patients With Gastric Cancer
Source: Front Med (Lausanne). 2022 Feb 9;9:803617. doi: 10.3389/fmed.2022.803617 (PMC8864479; doi:10.3389/fmed.2022.803617)
Supplement: Supplementary Table 1 — Mutant genes in each group. [file Table_1.XLSX]

## Sheet: Table S1
Table S1 Mutant genes in each group
Case Vs Health(n=413)	Case Vs kinsfolk(n=525)	Case Vs sanfa(n=683)	Candidate genes(n=160)
ARNT	MYBPH	C1orf220	LOC550113
COL9A2	LINC02869	MYBPH	PYROXD2
STT3A	LOC102724446	LINC02869	LOC388780
RIC8A	SMPDL3B	HCRTR1	ADAMTS18
ZNF408	COL9A2	COL9A2	PXT1
MS4A14	LOC107984208	PHLDB1	C1R
NRIP3	PITRM1	STT3A	CD300C
SKA3	NUCB2	NUCB2	DELEC1
EXOC3L4	KCNJ11	RIC8A	LGR6
FAM177A1	PHETA1	NRIP3	ENPP4
APH1B	CFAP251	OAS1	TMX4
FAM83G	FAM177A1	LOC105369690	IRX5
KRT24	PYGL	MUC19	ZNF202
LOC400627	ATF7IP2	PRICKLE1	TMEM18
MYO5B	FAM83G	MIR4495	TCHH
ERCC1	AKAP1	CLEC1B	SMUG1
FBXO46	HELZ	EXOC3L4	DEFB128
ZNF544	BPTF	NRDE2	ATP11A
NEB	MYO5B	RIN3	ARNT
AQP12B	MIR5011	CHRNA3	OR5R1
DEFB127	REXO1	ATF7IP2	ATP2C2-AS1
ARFGAP3	ARL5A	EMP2	PRPF19
NFKBIZ	AQP12B	LASP1	ATP11AUN
HCLS1	IFNAR2	AKAP1	LOC400627
NR3C2	CSTB	BPTF	DHRSX
DOK3	HCLS1	SEPTIN9	PP7080
SLC1A3	CFAP92	MIR5011	ACP2
MAP3K1	FABP2	REXO1	HTR3C
LINC01590	UGDH	ERCC1	ZP1
TRPS1	PCDH1	FBXO46	IGLV3-12
PCAT7	DOK3	ZNF544	NBPF3
SASS6	LOC100996419	CYP27C1	ADRA1A
NTNG1	SLC1A3	ARL5A	HCFC1
DISP3	HOXA11-AS	MARS2	ACTR5
TCHH	LINC00174	HDAC4-AS1	KLRC2
HRNR	TRPS1	AQP12B	LINC01565
FLG	ABCA1	ATRAID	SPINK5
FLG2	GPRACR	PREPL	SCUBE1
CRNN	HMCN2	EIF2AK3	LOC105369151
ADAR	VLDLR-AS1	DEFB127	GNAT3
IFI16	PCAT7	CSTB	IFI16
EEF1AKNMT	SASS6	KRTAP10-1	GGN
SLC9C2	NTNG1	ZDHHC8	LOC107986109
ACTL8	OVGP1	TRIOBP	KRT24
LAMC1	WDR77	HCLS1	BMP8A
CFHR4	ATP5PB	TMEM183B	CFHR4
LGR6	DISP3	FABP2	AVPI1
LOC105371687	FBXO2	LARP1B	NFKBIZ
DSTYK	MIIP	UGDH	POLR1A
PIGR	MXRA8	RAP1GDS1	SPP1
CR1	ADAMTSL4	KCNN2	F2
FAM71A	ZNF687-AS1	PCDH1	SPDL1
NBPF3	ZNF687	ADRB2	NAA60
TAF1A	LINGO4	MAP3K1	FBXO5
FAM177B	OR10J3	TMEM181	FAM71A
DNAH14	CLCNKA	RIPOR2	WDR4
CDC42BPA	CD48	TRPS1	BEGAIN
H3-4	SLC9C2	RAD23B	DHTKD1
LINC00582	QSOX1	GPRACR	SALL2
SLC35F3	LOC105371687	VLDLR-AS1	MADD
WDR64	PM20D1	ANKRD18A	SLCO1B1
OR2B11	SERTAD4-AS1	PCAT7	ITM2C
SDC3	CAPN8	TMEM164	CHCHD5
SPOCD1	DNAH14	COL11A1	HIF1A-AS2
BMP8A	CDC42BPA	NTNG1	CCDC179
MRPL37	LACTBL1	STXBP3	BPIFB6
TTC22	GNPAT	MASP2	KLRC4
LEXM	LINC00582	CHI3L2	KIF9
TMEM61	TARBP1	DISP3	OR1L8
LEPR	E2F2	FBXO2	AGAP11;ADIRF
SH3GLB1	NID1	TTF2	GGT6
PERM1	HEATR1	MIIP	OR1B1
AGL	WDR64	ADAMTSL4	BRICD5
KAZALD1	EXO1	KAZN	GAL
CYP17A1	SMYD3	ZNF687-AS1	LINC01590
TAF5	OR2B11	ZNF687	HEG1
PDCD11	TENT5B	C1orf195	OR2D2
CALHM3	SYTL1	LINGO4	LAMC1
NRAP	THEMIS2	HRNR	SETD3
VWA2	CEP104	FLG	EPCAM
PLPP4	FOXJ3	FLG2	WDR73;NMB
DHTKD1	MROH7	CRNN	C4orf50
MKI67	TTC22	GON4L	AMTN
HACD1	LEXM	SYT11	EEF1AKNMT
PITRM1-AS1	TMEM61	HSPB7	HACD1
TET1	LINC01135	CLCNKA	SKA3
KIFBP	HES3	PBX1	ACTL8
LOC100130698	COL24A1	SLC9C2	RB1CC1
AGAP11;ADIRF	RWDD3	TOR1AIP1	ADGB
EXOC6	AGL	QSOX1	TAF1A
MYOF	VWA2	RGSL1	BTN1A1
TM9SF3	PLPP4	LOC105371687	TELO2
AVPI1	LOC728158	CNTN2	NCKAP5
PYROXD2	C10orf90	DSTYK	KRT27
CEP126	MKI67	PM20D1	MGLL
SNORD97	ITGA8	PIGR	IGKV5-2
MICALCL	PITRM1-AS1	CR1	C5orf64
ZNF202	RET	LAMB3	LOC107985074
RPUSD4	ZWINT	KCNH1	YAF2
PRDM10	PRKCQ	RAP1GAP	PXDC1
LINC00167	KIFBP	MIA3	SAG
IGSF22	TACR2	DNAH14	ELP6
CCDC179	TYSND1	ACBD3	PERM1
TRPM5	TBATA	MIXL1	TBC1D30
ART1	CDH23	CDC42BPA	ENPP5
F2	C10orf105	LACTBL1	PPME1
LRP4	SFTPD	GNPAT	CFAP54
ACP2	EXOC6	LINC00582	KLHL38
MADD	MYOF	SLC35F3	DCUN1D4
OR5R1	MMS19	TARBP1	CALHM3
TRIM22	CEP126	WDR64	FAM177B
OR5AK2	EXPH5	KIF26B	PRSS55
MS4A4A	ALG9	OR2B11	ZNF408
ZP1	APOA4	OR2T11	EPG5
PRPF19	CLMP	OR14I1	TMEM221
MYRF-AS1	PUS3	LDLRAP1	MTRF1L
CCDC88B	RPUSD4	SDC3	COL14A1
RPS6KA4	PRDM10	ARHGEF16	GPR35
CATSPER1	LINC00167	FOXJ3	MICALCL
GAL	SNX19	MUTYH	LINC00452
OR10A2	TH	NSUN4	GTPBP10
OR2D2	MUC15	ATPAF1	NID2
OR2D3	MRGPRG-AS1	TEX38	ARSD
ZNF215	APIP	MRPL37	CSPG5
PPME1	PDHX	TTC22	ADAR
PGM2L1	CD44	LEXM	FAT3
MIR548AL	ART1	TMEM61	PLIN5
MYO7A	OR4C12	HES3	ZNF804B
TRIM66	TRIM22	GPR153	ARFGAP3
CHID1	LOC105369322	LEPR	CYP17A1
LOC105376541	CAVIN3	RPF1	SEC14L6
FAT3	SSH3	MCOLN2	LOC107983974
KLRC4	OR2D3	COL24A1	C22orf34
KLRC2	ZNF215	SH3GLB1	TM9SF3
CKAP4	PGM2L1	TMEM201	SPAG1
LOC100287944	MIR548AL	AGL	ZNF525
P2RX7	MYO7A	HES4	OR5AK2
MIR7107	TRIM66	KAZALD1	SLC9A3-AS1
SLCO1B1	CHID1	TAF5	APH1B
LOC105369151	LOC105376541	PDCD11	GABRG2
GXYLT1	LOC100287944	GPAM	DCANP1
YAF2	NOS1	NRAP	PRR35
NCKAP5L	POP5	C10orf90	LOC100128988
BCDIN3D	HNF1A	MKI67	KRT25
SMUG1	MIR7107	ADGRA1	OR4M1
TBC1D30	HPD	KNDC1	LRP4
LOC112268089	PSMD9	PITRM1-AS1	OR4Q3
PTPRB	NCOR2	PITRM1	SUCLG2
C1R	LOC107984129	RET	H3-4
CFAP54	TMEM132C	WASHC2A	VPS13C
COL4A1	SLCO1B7	LOC107984198	CLEC10A
ATP11AUN	GXYLT1	AKR1C3	AP4E1
ATP11A	SLC38A4	UCN3	SCAP
LINC00452	NCKAP5L	PRKCQ	ANKS3
LATS2	BCDIN3D	TET1	DAPL1
PARP4	KRT76	HKDC1	CENPM
B3GLCT	CALCOCO1	TACR2	MS4A14
SUPT20H	HOXC13	C10orf105	CKAP4
CSNK1A1L	MIR196A2	SFTPD	SPOCD1
ATP7B	RPS26	LOC100130698	TMPRSS11A
ABCC4	TIMELESS	LIPJ
BEGAIN	LOC101927583	MYOF
OR4Q3	USP15	MMS19
OR4M1	WNK1	CEP126
RNASE8	DUSP6	MMP8
SALL2	PCCA	SNORD97
TRAV13-1	TMTC4	TMPRSS5
TRAV12-2	COL4A1	HTR3A
TGM1	ARHGEF7	JAML
TTC6	LATS2	LINC00167
NID2	PARP4	ADAMTS8
FLJ22447	CDX2	SPATA19
HIF1A-AS2	B3GLCT	PIK3C2A
RPS6KL1	FREM2	LSP1
SETD3	MTA1	IGSF22
SPATA41	TGM1	TRPM5
AP4E1	GZMB	ART1
VPS13C	COCH	AGBL2
AAGAB	PAX9	TRIM22
WDR73;NMB	FOXA1	TNKS1BP1
ACAN	TTC6	OR52N1
LOC107983974	ABHD12B	OR52E4
TELO2	GPR137C	MPEG1
NME3	STYX	OR5A1
CLEC19A	SYNE2	MS4A4A
MLST8	PAPLN	MYRF-AS1
BRICD5	FOS	CAVIN3
NAA60	NPAP1	CCDC88B
MGRN1	DMXL2	RPS6KA4
ANKS3	TMEM266	SAC3D1
SNRNP25	IREB2	CATSPER1
IRX5	LINC01583	BBS1
PRR35	ADAMTSL3	ACTN3
PKD1L3	ISG20	C11orf72
MIR4719	ACAN	OR10A2
ADAMTS18	SEMA4B	OR2D3
ATP2C2-AS1	PRM3	ZNF215
TMEM220-AS1	TPSB2	PGM2L1
VTN	NME3	MIR548AL
SLC46A1	NUBP2	MYO7A
EFCAB5	IGFALS	USP35
C17orf102	CLEC19A	CCDC90B
TRPV1	ACSM2A	TRIM66
KRT25	EEF2KMT	RAB38
KRT27	SNRNP25	LOC105376541
TMEM99	CCL22	OAS3
KRTAP4-5	DRC7	NOS1
GGT6	PIGQ	RFC5
MINK1	RAB40C	VSIG10
PRAC2	WDR24	TAOK3
FBXO39	PKD1L3	LOC105370021
ALOX12	TMEM231	HNF1A
CLEC10A	ADAT1	P2RX7
EIF5A	MPHOSPH6	MIR7107
LOC107985074	LOC105371371	TMEM132C
CD300C	CIBAR2	LOC105370091
FDXR	PIEZO1	OVCH1
CASKIN2	TMEM220-AS1	GXYLT1
LLGL2	MYO15A	SLC38A4
TMC6	LLGL1	LETMD1
TMC8	SMCR8	SLC4A8
MYOM1	EPN2	KRT83
EPG5	B9D1	KRT76
TCF4	RAP1GAP2	CALCOCO1
SERPINB11	C17orf102	MIR196A2
LAMA1	TRPV1	PDE1B
ILVBL	P2RX1	OR6C65
KLF2	STARD3	OR6C68
TMEM221	ERBB2	LOC101927583
IQCN	ZPBP2	NCAPD2
ZNF737	GSDMB	LOC112268089
SLC7A9	VMO1	COPS7A
NPHS1	MINK1	PTPRB
GGN	PRAC2	CD163
PLD3	FBXO39	C12orf29
XRCC1	TEKT1	DUSP6
IGSF23	ALOX12	VEZT
PLIN5	EIF5A	AMDHD1
GIPR	FDXR	KLRF2
PNMA8A	CASKIN2	TMEM255B
SHANK1	LLGL2	LATS2
KLK10	MYO15B	SPATA13
SIGLEC12	ACOX1	PARP4
ZNF525	PRCD	ATP8A2
ZNF154	MXRA7	SUPT20H
RNF225	TMC6	CSNK1A1L
FBN3	TMC8	ATP7B
ATP6V1C2	ALOX15B	LINC01078
PDIA6	AATK	ABCC4
CHCHD5	TSPAN10	MTA1
NCKAP5	PDE6G	RNASE8
R3HDM1	PFAS	ARHGEF40
RIF1	CCDC42	TRAV13-1
DAPL1	THOC1	TRAV12-2
TTN	MYOM1	TRAV8-6
BARD1	TRAPPC8	TRAV21
CFAP65	DYNAP	OR6J1
NHEJ1	TCF4	MRPL52
TUBA4B	BOD1L2	DHRS4L1
C2orf83	GRP	PAX9
ITM2C	ZCCHC2	TTC6
SAG	CD226	SEC23A
GPR35	LAMA1	NIN
TRAPPC12	CNDP2	FLJ22447
RNASEH1	ZNF236	SYT16
EPCAM	SLC44A2	PLEKHH1
TMEM18	TSPAN16	RPS6KL1
CMPK2	ZNF788P	FOS
POLR1A	KLF2	SPATA41
EIF2AK3	EPS15L1	NPAP1
IGKV5-2	B3GNT3	GANC
ASTL	KCNN1	DMXL2
DEFB128	ATP8B3	AAGAB
LOC388780	MAST3	TMEM266
TGM6	IQCN	IREB2
BPIFB6	ZNF682	ACAN
PXMP4	ZNF737	LOC105371046
BPI	ZNF708	NUBP2
ACTR5	ZNF738	IGFALS
LOC100128988	ZNF429	COQ7
TMX4	SLC7A9	CLEC19A
LOC105372520	ZNF30	ACSM2A
B3GALT5	ZNF792	MLST8
UMODL1	HPN-AS1	VWA3A
WDR4	NPHS1	SDR42E2
COMT	ZNF565	SRL
ARVCF	RASGRP4	MGRN1
IGLV3-12	PLD3	PPL
SEC14L6	DMAC2	MT4
GAL3ST1	ANKRD24	NLRC5
BPIFC	XRCC1	DRC7
CENPM	ZNF233	GOT2
SCUBE1	ZNF235	RAB40C
C22orf34	ZNF112	MIR4719
LOC107986109	CEACAM20	PKD1L2
POLQ	IGSF23	CMIP
GOLGB1	PLIN4	CIBAR2
HEG1	PNMA8A	LOC105369246
MGLL	IRF3	CDH15
LINC01565	TBC1D17	FANCA
NCEH1	SHANK1	MC1R
HTR3C	KLK10	PMP22
PYDC2	ZNF610	MIR4731
UBP1	ZNF83	SMYD4
FYCO1	ZNRF4	SMCR8
TDGF1	PTPRH	VTN
KIF9	NLRP4	SLC46A1
SCAP	NLRP8	RAP1GAP2
ELP6	CATSPERD	EFCAB5
CSPG5	RNF225	RAB11FIP4
IL17RD	GPR108	C17orf102
PRICKLE2-AS3	ARHGEF18	TRPV1
SUCLG2	FBN3	STARD3
TMEM156	ATP6V1C2	ZPBP2
DCUN1D4	PDIA6	GSDMB
HOPX	SULT1C3	TMEM99
C4orf50	R3HDM1	KRTAP4-5
TMPRSS11A	RIF1	ASB16
LOC550113	NEB	PRAC2
AMTN	MYO3B	RPAIN
ADAMTS3	KCTD18	TEKT1
ODAPH	PARD3B	ABCA6
SPP1	TMBIM1	ALOX12
MTTP	TUBA4B	CD300LF
LVRN	ASIC4	MYO15B
IL3	C2orf83	RHBDF2
CSF2	SPHKAP	MXRA7
IL13	PRSS56	TMC6
DCANP1	CHRND	CNTROB
SPINK5	MROH2A	GUCY2D
CDX1	GCKR	ENDOV
LOC105378230	TTC7A	ALOX15B
SLC36A3	LOC101927723	CCDC42
GABRG2	PLEK	THOC1
FBLL1	CMPK2	MRO
SPDL1	MOGS	C18orf54
NPR3	MRPL53	DYNAP
IL7R	TTC31	WDR7
PP7080	LBX2	GRP
SLC9A3-AS1	LRRTM1	CPLX4
SETD9	EIF2AK3	SERPINB11
C5orf64	BANF2	ARHGAP28
TNPO1	LINC00851	CD226
GPRC6A	SSTR4	NETO1
VNN3	GGTLC1	MTCL1
ADGB	TGM6	S1PR2
FBXO5	ENTPD6	KRI1
MTRF1L	BPI	ARHGAP45
SYNJ2	WFDC9	ZNF788P
BTN1A1	SPINT4	RFX1
CLPSL2	MIR1-1HG-AS1	ADGRE3
PXT1	MIR3196	ADGRE2
PXDC1	NKAIN4	ILVBL
TREM1	LOC105372520	LINC00661
ENPP4	SAMSN1	LINC00905
ENPP5	CBR3	TPM4
LRRC1	UMODL1	EPS15L1
OOEP	SLC19A1	B3GNT3
LRRC17	COMT	ATP8B3
ARL4A	SRRD	KCNN1
MEOX2	MIR3928	MAST3
ABCB5	RFPL3S	IQCN
GSDME	BPIFC	KXD1
INMT	EFCAB6	UBA52
CDK13	PNPLA3	REX1BD
IKZF1	RIBC2	ZNF682
GNAT3	MIR4535	ZNF429
ZNF804B	IL17REL	ZNF208
GTPBP10	DENND6B	SLC7A9
OR2AE1	DPPA4	LRP3
SPAG1	ZDHHC23	FXYD5
PRSS55	IGSF11	ETV2
TAF2	FBXO40	PROSER3
DSCC1	GOLGB1	WDR87
DEPTOR	EFCC1	ANKRD24
COL14A1	COL6A5	XRCC1
KLHL38	NUP210	ZNF234
POU5F1B	P2RY13	ZNF235
LOC102723635	GPR160	PLIN4
DENND3	HTR3D;HTR3D	GIPR
TSNARE1	MAGEF1	PNMA8A
NRBP2	DGKG	SHANK1
ADRA1A	HRG	SIGLEC12
FBXO16	CPN2	TNNT1
FUT10	FYCO1	PTPRH
TTI2	LTF	SBK2
TTI2;SNORD13	TDGF1	ZFP28
RB1CC1	ALS2CL	ZNF154
CDH17	FBXW12	CATSPERD
SHOC1	ITIH4	ZNF135
DELEC1	MIR8064	FUT5
OR1N2	IL17RD	LOC112268245
OR1L8	FLNB	FBN3
OR1B1	PRICKLE2-AS3	MUC16
ADGRD2	WDR1	ATP6V1C2
TBC1D13	PP12613	PDIA6
SPOUT1	GAB1	EDAR
LAMC3	DCLK2	CKAP2L
SETX	MAB21L2	PSD4
DBH	FGFBP2	GREB1
FCN1	CLDN24	RIF1
EXD3	ZCCHC4	NEB
MYORG	TLR10	GPD2
KDM4C	TMEM156	HNRNPA3
APBA1	KLB	TTN
DMAC1	GABRA4	NUP35
TSPAN6	GRSF1	KCTD18
NUP62CL	ADAMTS3	BARD1
MAGEC3	LOC105377285	MREG
HCFC1	ART3	LINC01963
DHRSX	SHROOM3	TMBIM1
ARSD	TRMT44	CFAP65
CPXCR1	IBSP	NHEJ1
	MTTP	ASIC4
	LVRN	OBSL1
	IL3	DOCK10
	CSF2	C2orf83
	IL13	PRSS56
	CDX1	MROH2A
	GPX3	HJURP
	ANXA6	COL6A3
	CCDC69	LOC401040
	FBLL1	LOC285191
	ZNF454	SH3YL1
	GRM6	SLC5A6
	ADAMTS2	GCKR
	HNRNPH1	LINC01460
	C5orf17	TRAPPC12
	NPR3	RNASEH1
	ADAMTS12	STRN
	ICE1	SULT6B1
	FASTKD3	TTC7A
	MTRR	LHCGR
	XRCC4	MIR4432
	SCML4	USP34
	GPRC6A	CMPK2
	LOC105377984	FIGLA
	ARHGAP18	CLEC4F
	LOC100130357	MOGS
	FRMD1	MRPL53
	ZKSCAN4	TTC31
	NKAPL	LBX2
	ZSCAN26	LRRTM1
	PGBD1	ASTL
	ZSCAN31	SSTR4
	ANKS1A	GGTLC1
	TREM1	TGM6
	TOMM6;PRICKLE4	EFCAB8
	MED20	PXMP4
	TTBK1	SIGLEC1
	ADGRF5	WFDC9
	ADGRF2	SNAI1
	CRISP2	FAM209B
	LRRC1	MIR3196
	MLIP	NKAIN4
	OOEP	HELZ2
	COL12A1	BMP2
	GAL3ST4	TPTE
	LRRC17	IL10RB
	COG5	B3GALT5
	NRCAM	UMODL1
	PTPRZ1	TXNRD2
	TAS2R16	COMT
	VWDE	ARVCF
	ARL4A	SLC7A4
	TAS2R38	YPEL1
	TMEM176B	CCDC157
	LOC389602	GAL3ST1
	ESYT2	MIR3928
	LINC02860	ISX
	TRIL	MYH9
	INMT	GCAT
	NPSR1	EFCAB6
	SPDYE1	PNPLA3
	DNAJC30	SAMM50
	CCL24	PARVB
	MDH2	RIBC2
	PTPN12	FBLN1
	OR2AE1	WNT7B
	CSMD3	LOC105373095
	AARD	DPPA4
	SAMD12	BTLA
	TAF2	ZDHHC23
	DSCC1	DRD3
	DEPTOR	ZNF80
	ASAP1	POLQ
	HHLA1	FBXO40
	LOC102723635	GOLGB1
	DENND3	SLC49A4
	LOC105375787	KALRN
	TSNARE1	CHCHD6
	TOP1MT	PLXND1
	NRBP2	COL6A5
	TONSL	SPSB4
	TONSL-AS1	IGSF10
	NUDT18	SI
	FUT10	NCEH1
	TTI2	HTR3D;HTR3D
	TTI2;SNORD13	MAGEF1
	RP1	HRG
	MIR124-2HG	PYDC2
	CDH17	XXYLT1
	OR13F1	UBP1
	LOC107987119	ITGA9
	RNF183	SLC22A14
	OR1N2	LYZL4
	ADGRD2	LTF
	WDR38	ALS2CL
	LRSAM1	ITIH4
	TOR2A	MIR8064
	TBC1D13	IL17RD
	ENDOG	FLNB
	SPOUT1	GXYLT2
	PRRC2B	LOC107986297
	SETX	MIR572
	BRD3	HSPA4L
	APBA1	PLK4
	DMAC1	NR3C2
	RASEF	FGA
	SPATA31E1	DDX60L
	ECM2	KLKB1
	CENPP	LOC102723675
	LOC100128361	TMEM156
	XPA	KLHL5
	RBMXL3	CHRNA9
		GABRA4
		ATP10D
		CORIN
		HOPX
		EVC
		TECRL
		PSAPL1
		ODAPH
		LOC105377285
		SPARCL1
		LVRN
		FNIP1
		IL3
		CTB-49A3.2
		DNAH5
		SH3RF2
		TIGD6
		HMGXB3
		CDX1
		GPX3
		ANXA6
		CCDC69
		LOC105378230
		SLC36A3
		NIPAL4
		THG1L
		MIR585
		ADAMTS2
		PRDM9
		C5orf17
		ADAMTS12
		SPEF2
		IL7R
		MROH2B
		SETD9
		TNPO1
		XRCC4
		ADGRV1
		ERAP2
		SLC22A16
		GPRC6A
		ARHGAP18
		FOXQ1
		VNN3
		ZC3H12D
		SYNJ2
		DYNLT1
		LOC154449
		PSMB1
		PDCD2
		NKAPL
		LEMD2
		SLC22A23
		PPARD
		FANCE
		CLPSL2
		KCNK17
		KCNK16
		TREM1
		TOMM6;PRICKLE4
		TTBK1
		MYMX
		MIR4642
		ADGRF5
		PPP1R3G
		LRRC1
		MLIP
		F13A1
		FAM135A
		LCAL1
		SLC35B3
		GAL3ST4
		MUC12
		LRRC17
		COG5
		ARL4A
		TMEM176B
		LOC389602
		MEOX2
		ESYT2
		MACC1
		ABCB5
		DNAH11
		SNX8
		GSDME
		LINC02860
		TRIL
		CDK13
		IKZF1
		USP42
		ZNF853
		DNAJC30
		OR2AE1
		NUDCD1
		CSMD3
		AARD
		TNFRSF11B
		TAF2
		DSCC1
		DEPTOR
		FER1L6
		POU5F1B
		ASAP1
		OC90
		LOC102723635
		FAM135B
		TSNARE1
		NRBP2
		TONSL
		TONSL-AS1
		NUGGC
		FBXO16
		TRAM1
		RALYL
		MIR8084
		CDH17
		SHOC1
		LOC107987119
		PAPPA
		OR1N2
		TBC1D13
		ENDOG
		SPOUT1
		FNBP1
		HMCN2
		LAMC3
		AIF1L
		SETX
		GBGT1
		DBH
		BRD3
		FCN1
		LCN15
		EXD3
		FREM1
		TTC39B
		CDKN2B-AS1
		MYORG
		FAM205A
		OR13J1
		KDM4C
		APBA1
		RORB
		PCSK5
		TDRD7
		XPA
		ANKS6
		TSPAN6
		NUP62CL
		LOC101928589
		RBMXL3
		APLN
		ASMTL
		MAGEC3
		GABRE
		DIPK2B
		RBM3
		CPXCR1
