# Supplementary material for: ELP6 and PLIN5 Mutations Were Probably Prognostic Biomarkers for Patients With Gastric Cancer
Source: Front Med (Lausanne). 2022 Feb 9;9:803617. doi: 10.3389/fmed.2022.803617 (PMC8864479; doi:10.3389/fmed.2022.803617)
Supplement: Supplementary Table 2 — Detailed results of GSEA. [file Table_2.XLSX]

## Sheet: ELP6_mutation
NAME	GS<br> follow link to MSigDB	GS DETAILS	SIZE	ES	NES	NOM p-val	FDR q-val	FWER p-val	RANK AT MAX	LEADING EDGE
GOBP_PEPTIDYL_PROLINE_MODIFICATION	GOBP_PEPTIDYL_PROLINE_MODIFICATION	Details ...	59	-0.574043	-2.1583	0	0.188098	0.092	6156	tags=54%, list=24%, signal=71%
GOBP_PROTEIN_PEPTIDYL_PROLYL_ISOMERIZATION	GOBP_PROTEIN_PEPTIDYL_PROLYL_ISOMERIZATION	Details ...	43	-0.586592	-1.97693	0.00381679	0.755938	0.397	6110	tags=56%, list=24%, signal=73%
GOBP_REGULATION_OF_ER_TO_GOLGI_VESICLE_MEDIATED_TRANSPORT	GOBP_REGULATION_OF_ER_TO_GOLGI_VESICLE_MEDIATED_TRANSPORT	Details ...	15	-0.683399	-1.94495	0	0.734074	0.477	6067	tags=73%, list=24%, signal=96%
GOBP_CELL_PROLIFERATION_INVOLVED_IN_HEART_MORPHOGENESIS	GOBP_CELL_PROLIFERATION_INVOLVED_IN_HEART_MORPHOGENESIS	Details ...	15	-0.697219	-1.87	0.00233645	1	0.651	3919	tags=47%, list=15%, signal=55%
GOBP_REGULATION_OF_INTRINSIC_APOPTOTIC_SIGNALING_PATHWAY_BY_P53_CLASS_MEDIATOR	GOBP_REGULATION_OF_INTRINSIC_APOPTOTIC_SIGNALING_PATHWAY_BY_P53_CLASS_MEDIATOR	Details ...	27	-0.551908	-1.86539	0.0171429	1	0.66	7617	tags=67%, list=30%, signal=95%
GOBP_NEGATIVE_REGULATION_OF_DNA_DAMAGE_RESPONSE_SIGNAL_TRANSDUCTION_BY_P53_CLASS_MEDIATOR	GOBP_NEGATIVE_REGULATION_OF_DNA_DAMAGE_RESPONSE_SIGNAL_TRANSDUCTION_BY_P53_CLASS_MEDIATOR	Details ...	15	-0.648914	-1.84531	0.00183486	1	0.697	7617	tags=73%, list=30%, signal=104%
GOMF_CIS_TRANS_ISOMERASE_ACTIVITY	GOMF_CIS_TRANS_ISOMERASE_ACTIVITY	Details ...	41	-0.54728	-1.84304	0.016	0.933592	0.701	6110	tags=56%, list=24%, signal=73%
GOBP_POSITIVE_REGULATION_OF_BONE_RESORPTION	GOBP_POSITIVE_REGULATION_OF_BONE_RESORPTION	Details ...	19	-0.624974	-1.8269	0.00219298	0.962254	0.725	1398	tags=42%, list=5%, signal=44%
GOCC_CYCLIN_DEPENDENT_PROTEIN_KINASE_HOLOENZYME_COMPLEX	GOCC_CYCLIN_DEPENDENT_PROTEIN_KINASE_HOLOENZYME_COMPLEX	Details ...	42	-0.560924	-1.7985	0.00750469	1	0.775	5052	tags=52%, list=20%, signal=65%
GOBP_REGULATION_OF_INTRINSIC_APOPTOTIC_SIGNALING_PATHWAY_IN_RESPONSE_TO_DNA_DAMAGE_BY_P53_CLASS_MEDIATOR	GOBP_REGULATION_OF_INTRINSIC_APOPTOTIC_SIGNALING_PATHWAY_IN_RESPONSE_TO_DNA_DAMAGE_BY_P53_CLASS_MEDIATOR	Details ...	17	-0.60447	-1.79464	0.0152091	1	0.778	4463	tags=41%, list=17%, signal=50%
GOCC_U2_SNRNP	GOCC_U2_SNRNP	Details ...	22	-0.56435	-1.7939	0.00566038	0.96047	0.779	8366	tags=68%, list=32%, signal=101%
GOBP_DEOXYRIBONUCLEOSIDE_TRIPHOSPHATE_METABOLIC_PROCESS	GOBP_DEOXYRIBONUCLEOSIDE_TRIPHOSPHATE_METABOLIC_PROCESS	Details ...	15	-0.656626	-1.7891	0.00914077	0.920556	0.784	6973	tags=60%, list=27%, signal=82%
GOBP_BRANCHED_CHAIN_AMINO_ACID_METABOLIC_PROCESS	GOBP_BRANCHED_CHAIN_AMINO_ACID_METABOLIC_PROCESS	Details ...	23	-0.60384	-1.78757	0.00530973	0.861882	0.787	2954	tags=35%, list=11%, signal=39%
GOBP_NEGATIVE_REGULATION_OF_INTRINSIC_APOPTOTIC_SIGNALING_PATHWAY_IN_RESPONSE_TO_DNA_DAMAGE	GOBP_NEGATIVE_REGULATION_OF_INTRINSIC_APOPTOTIC_SIGNALING_PATHWAY_IN_RESPONSE_TO_DNA_DAMAGE	Details ...	30	-0.51948	-1.7761	0.0110092	0.889728	0.803	2833	tags=30%, list=11%, signal=34%
GOBP_NEGATIVE_REGULATION_OF_SIGNAL_TRANSDUCTION_BY_P53_CLASS_MEDIATOR	GOBP_NEGATIVE_REGULATION_OF_SIGNAL_TRANSDUCTION_BY_P53_CLASS_MEDIATOR	Details ...	30	-0.518108	-1.75606	0.0130841	0.996062	0.825	7617	tags=60%, list=30%, signal=85%
GOCC_COPI_COATED_VESICLE_MEMBRANE	GOCC_COPI_COATED_VESICLE_MEMBRANE	Details ...	18	-0.633742	-1.75396	0.00874126	0.950872	0.825	8393	tags=83%, list=33%, signal=124%
GOBP_RESPONSE_TO_X_RAY	GOBP_RESPONSE_TO_X_RAY	Details ...	32	-0.523292	-1.74263	0.0191205	0.993432	0.837	4474	tags=34%, list=17%, signal=42%
GOMF_PRENYLTRANSFERASE_ACTIVITY	GOMF_PRENYLTRANSFERASE_ACTIVITY	Details ...	17	-0.677099	-1.7354	0	1	0.844	5512	tags=71%, list=21%, signal=90%
GOBP_REGULATION_OF_DNA_DAMAGE_RESPONSE_SIGNAL_TRANSDUCTION_BY_P53_CLASS_MEDIATOR	GOBP_REGULATION_OF_DNA_DAMAGE_RESPONSE_SIGNAL_TRANSDUCTION_BY_P53_CLASS_MEDIATOR	Details ...	34	-0.505129	-1.72611	0.0210084	0.975348	0.852	4218	tags=35%, list=16%, signal=42%
GOMF_L_ASCORBIC_ACID_BINDING	GOMF_L_ASCORBIC_ACID_BINDING	Details ...	20	-0.572301	-1.70149	0.0192678	1	0.88	4475	tags=50%, list=17%, signal=60%
GOBP_REGULATION_OF_MEMBRANE_INVAGINATION	GOBP_REGULATION_OF_MEMBRANE_INVAGINATION	Details ...	16	-0.677084	-1.684	0.018595	1	0.889	2938	tags=44%, list=11%, signal=49%
GOMF_COLLAGEN_BINDING	GOMF_COLLAGEN_BINDING	Details ...	68	-0.555882	-1.67463	0.0386266	1	0.894	4475	tags=56%, list=17%, signal=67%
GOMF_DISULFIDE_OXIDOREDUCTASE_ACTIVITY	GOMF_DISULFIDE_OXIDOREDUCTASE_ACTIVITY	Details ...	39	-0.423364	-1.67359	0.0368852	1	0.895	5835	tags=62%, list=23%, signal=79%
GOBP_HISTONE_MRNA_METABOLIC_PROCESS	GOBP_HISTONE_MRNA_METABOLIC_PROCESS	Details ...	24	-0.613485	-1.66461	0.0140845	1	0.901	7681	tags=79%, list=30%, signal=113%
GOMF_CYCLOSPORIN_A_BINDING	GOMF_CYCLOSPORIN_A_BINDING	Details ...	20	-0.667674	-1.66052	0.0418251	1	0.905	6110	tags=65%, list=24%, signal=85%
GOBP_NEGATIVE_REGULATION_OF_INTRINSIC_APOPTOTIC_SIGNALING_PATHWAY_BY_P53_CLASS_MEDIATOR	GOBP_NEGATIVE_REGULATION_OF_INTRINSIC_APOPTOTIC_SIGNALING_PATHWAY_BY_P53_CLASS_MEDIATOR	Details ...	20	-0.530069	-1.65456	0.0363985	1	0.907	7617	tags=65%, list=30%, signal=92%
GOMF_GDP_DISSOCIATION_INHIBITOR_ACTIVITY	GOMF_GDP_DISSOCIATION_INHIBITOR_ACTIVITY	Details ...	16	-0.535687	-1.65432	0.0255941	1	0.907	6249	tags=56%, list=24%, signal=74%
GOBP_DEOXYRIBONUCLEOTIDE_METABOLIC_PROCESS	GOBP_DEOXYRIBONUCLEOTIDE_METABOLIC_PROCESS	Details ...	39	-0.447635	-1.64971	0.0314342	1	0.909	6973	tags=62%, list=27%, signal=84%
GOBP_PEPTIDYL_PROLINE_HYDROXYLATION	GOBP_PEPTIDYL_PROLINE_HYDROXYLATION	Details ...	15	-0.595147	-1.63741	0.0301811	1	0.921	6869	tags=67%, list=27%, signal=91%
GOCC_CONDENSED_CHROMOSOME_CENTROMERIC_REGION	GOCC_CONDENSED_CHROMOSOME_CENTROMERIC_REGION	Details ...	117	-0.505943	-1.6335	0.0315236	1	0.925	5739	tags=52%, list=22%, signal=67%
GOBP_AMYLOID_BETA_CLEARANCE	GOBP_AMYLOID_BETA_CLEARANCE	Details ...	36	-0.517248	-1.63252	0.0411523	1	0.926	2970	tags=31%, list=12%, signal=34%
GOBP_NUCLEOTIDE_EXCISION_REPAIR_PREINCISION_COMPLEX_ASSEMBLY	GOBP_NUCLEOTIDE_EXCISION_REPAIR_PREINCISION_COMPLEX_ASSEMBLY	Details ...	29	-0.55967	-1.62753	0.0280702	1	0.93	7521	tags=66%, list=29%, signal=92%
GOMF_GLUCOSYLTRANSFERASE_ACTIVITY	GOMF_GLUCOSYLTRANSFERASE_ACTIVITY	Details ...	18	-0.553649	-1.62418	0.0212355	1	0.933	4857	tags=44%, list=19%, signal=55%
GOCC_KINETOCHORE	GOCC_KINETOCHORE	Details ...	137	-0.50016	-1.62314	0.0367776	1	0.934	5739	tags=51%, list=22%, signal=65%
GOCC_ENDOLYSOSOME	GOCC_ENDOLYSOSOME	Details ...	23	-0.522556	-1.61272	0.0480962	1	0.943	4179	tags=35%, list=16%, signal=41%
GOBP_REGULATION_OF_METALLOPEPTIDASE_ACTIVITY	GOBP_REGULATION_OF_METALLOPEPTIDASE_ACTIVITY	Details ...	17	-0.552538	-1.60028	0.0447761	1	0.945	4780	tags=59%, list=19%, signal=72%
GOBP_KINETOCHORE_ASSEMBLY	GOBP_KINETOCHORE_ASSEMBLY	Details ...	17	-0.686438	-1.59975	0.0301954	1	0.945	5504	tags=71%, list=21%, signal=90%
GOCC_PROTON_TRANSPORTING_ATP_SYNTHASE_COMPLEX	GOCC_PROTON_TRANSPORTING_ATP_SYNTHASE_COMPLEX	Details ...	20	-0.669619	-1.59945	0.0390335	1	0.945	6221	tags=75%, list=24%, signal=99%
GOBP_MITOTIC_METAPHASE_PLATE_CONGRESSION	GOBP_MITOTIC_METAPHASE_PLATE_CONGRESSION	Details ...	50	-0.550371	-1.5966	0.0394511	1	0.945	4884	tags=46%, list=19%, signal=57%
GOBP_REGULATION_OF_CELL_CYCLE_CHECKPOINT	GOBP_REGULATION_OF_CELL_CYCLE_CHECKPOINT	Details ...	31	-0.516186	-1.5958	0.0326679	1	0.946	8362	tags=71%, list=32%, signal=105%
GOBP_ATRIAL_SEPTUM_MORPHOGENESIS	GOBP_ATRIAL_SEPTUM_MORPHOGENESIS	Details ...	15	-0.619276	-1.59566	0.0313901	1	0.947	3031	tags=33%, list=12%, signal=38%
GOBP_NEGATIVE_REGULATION_OF_HISTONE_ACETYLATION	GOBP_NEGATIVE_REGULATION_OF_HISTONE_ACETYLATION	Details ...	16	-0.543126	-1.59127	0.037182	1	0.949	3904	tags=31%, list=15%, signal=37%
GOBP_MEMBRANE_DISASSEMBLY	GOBP_MEMBRANE_DISASSEMBLY	Details ...	15	-0.579325	-1.58686	0.0333952	1	0.949	2931	tags=40%, list=11%, signal=45%
GOBP_KINETOCHORE_ORGANIZATION	GOBP_KINETOCHORE_ORGANIZATION	Details ...	22	-0.700459	-1.57718	0.026738	1	0.951	5504	tags=73%, list=21%, signal=92%
GOBP_N_TERMINAL_PROTEIN_AMINO_ACID_MODIFICATION	GOBP_N_TERMINAL_PROTEIN_AMINO_ACID_MODIFICATION	Details ...	29	-0.452804	-1.56353	0.0301724	1	0.955	6710	tags=59%, list=26%, signal=79%
GOBP_PROTEIN_LOCALIZATION_TO_CHROMOSOME_CENTROMERIC_REGION	GOBP_PROTEIN_LOCALIZATION_TO_CHROMOSOME_CENTROMERIC_REGION	Details ...	25	-0.68039	-1.55983	0.0190311	1	0.955	5672	tags=72%, list=22%, signal=92%
GOBP_PROTEIN_NEDDYLATION	GOBP_PROTEIN_NEDDYLATION	Details ...	18	-0.558897	-1.55322	0.0428571	1	0.957	6463	tags=72%, list=25%, signal=96%
GOCC_COPII_VESICLE_COAT	GOCC_COPII_VESICLE_COAT	Details ...	15	-0.593973	-1.55283	0.0263653	1	0.957	6033	tags=67%, list=23%, signal=87%
GOCC_PERICENTRIOLAR_MATERIAL	GOCC_PERICENTRIOLAR_MATERIAL	Details ...	19	-0.562689	-1.52805	0.0437262	1	0.963	6685	tags=63%, list=26%, signal=85%
GOBP_POSITIVE_REGULATION_OF_METAPHASE_ANAPHASE_TRANSITION_OF_CELL_CYCLE	GOBP_POSITIVE_REGULATION_OF_METAPHASE_ANAPHASE_TRANSITION_OF_CELL_CYCLE	Details ...	15	-0.615873	-1.52333	0.0409982	1	0.964	7760	tags=60%, list=30%, signal=86%
GOBP_REGULATION_OF_SPINDLE_CHECKPOINT	GOBP_REGULATION_OF_SPINDLE_CHECKPOINT	Details ...	15	-0.547394	-1.5128	0.0416667	1	0.968	8175	tags=73%, list=32%, signal=107%
GOBP_PROTEIN_LOCALIZATION_TO_KINETOCHORE	GOBP_PROTEIN_LOCALIZATION_TO_KINETOCHORE	Details ...	19	-0.684164	-1.5124	0.0347826	1	0.968	5672	tags=74%, list=22%, signal=94%
GOBP_TELOMERASE_RNA_LOCALIZATION	GOBP_TELOMERASE_RNA_LOCALIZATION	Details ...	19	-0.63184	-1.50437	0.0398613	1	0.97	8539	tags=89%, list=33%, signal=134%
GOBP_COPII_COATED_VESICLE_CARGO_LOADING	GOBP_COPII_COATED_VESICLE_CARGO_LOADING	Details ...	15	-0.564913	-1.50321	0.0406654	1	0.97	6033	tags=67%, list=23%, signal=87%
GOBP_ATTACHMENT_OF_MITOTIC_SPINDLE_MICROTUBULES_TO_KINETOCHORE	GOBP_ATTACHMENT_OF_MITOTIC_SPINDLE_MICROTUBULES_TO_KINETOCHORE	Details ...	15	-0.631132	-1.47569	0.044905	1	0.978	4884	tags=53%, list=19%, signal=66%
GOBP_NUCLEOTIDE_EXCISION_REPAIR_DNA_DAMAGE_RECOGNITION	GOBP_NUCLEOTIDE_EXCISION_REPAIR_DNA_DAMAGE_RECOGNITION		23	-0.512882	-1.4144	0.0456853	1	0.986	7365	tags=57%, list=29%, signal=79%

## Sheet: PLIN5_mutation
NAME	GS<br> follow link to MSigDB	GS DETAILS	SIZE	ES	NES	NOM p-val	FDR q-val	FWER p-val	RANK AT MAX	LEADING EDGE
GOCC_INTRINSIC_COMPONENT_OF_MITOCHONDRIAL_INNER_MEMBRANE	GOCC_INTRINSIC_COMPONENT_OF_MITOCHONDRIAL_INNER_MEMBRANE	Details ...	53	-0.716746	-2.36641	0	0.00481066	0.005	3666	tags=62%, list=14%, signal=72%
GOCC_MITOCHONDRIAL_PROTEIN_CONTAINING_COMPLEX	GOCC_MITOCHONDRIAL_PROTEIN_CONTAINING_COMPLEX	Details ...	253	-0.644044	-2.20351	0	0.0313037	0.05	5534	tags=77%, list=21%, signal=97%
GOBP_MITOCHONDRIAL_MEMBRANE_ORGANIZATION	GOBP_MITOCHONDRIAL_MEMBRANE_ORGANIZATION	Details ...	137	-0.50776	-2.20218	0.00362976	0.0213619	0.052	5417	tags=60%, list=21%, signal=75%
GOBP_UBIQUINONE_METABOLIC_PROCESS	GOBP_UBIQUINONE_METABOLIC_PROCESS	Details ...	18	-0.800175	-2.199	0	0.0167518	0.057	2712	tags=56%, list=11%, signal=62%
GOCC_INNER_MITOCHONDRIAL_MEMBRANE_PROTEIN_COMPLEX	GOCC_INNER_MITOCHONDRIAL_MEMBRANE_PROTEIN_COMPLEX	Details ...	130	-0.634149	-2.12189	0.00195695	0.0387815	0.12	4585	tags=74%, list=18%, signal=89%
GOBP_PURINE_NUCLEOSIDE_MONOPHOSPHATE_BIOSYNTHETIC_PROCESS	GOBP_PURINE_NUCLEOSIDE_MONOPHOSPHATE_BIOSYNTHETIC_PROCESS	Details ...	23	-0.670745	-2.12139	0	0.0324383	0.121	5487	tags=65%, list=21%, signal=83%
GOCC_SMALL_RIBOSOMAL_SUBUNIT	GOCC_SMALL_RIBOSOMAL_SUBUNIT	Details ...	73	-0.668634	-2.11982	0.00377358	0.0284048	0.122	5878	tags=75%, list=23%, signal=97%
GOBP_INNER_MITOCHONDRIAL_MEMBRANE_ORGANIZATION	GOBP_INNER_MITOCHONDRIAL_MEMBRANE_ORGANIZATION	Details ...	53	-0.706826	-2.11904	0	0.024976	0.123	4799	tags=75%, list=19%, signal=93%
GOBP_RESPIRATORY_ELECTRON_TRANSPORT_CHAIN	GOBP_RESPIRATORY_ELECTRON_TRANSPORT_CHAIN	Details ...	103	-0.579134	-2.06207	0.00968992	0.0454249	0.204	4585	tags=72%, list=18%, signal=87%
GOBP_NUCLEOSIDE_MONOPHOSPHATE_BIOSYNTHETIC_PROCESS	GOBP_NUCLEOSIDE_MONOPHOSPHATE_BIOSYNTHETIC_PROCESS	Details ...	42	-0.56621	-2.05721	0.0018315	0.0431153	0.215	4661	tags=52%, list=18%, signal=64%
GOBP_MITOCHONDRIAL_RESPIRATORY_CHAIN_COMPLEX_ASSEMBLY	GOBP_MITOCHONDRIAL_RESPIRATORY_CHAIN_COMPLEX_ASSEMBLY	Details ...	94	-0.689011	-2.05627	0.00189036	0.039698	0.218	5305	tags=70%, list=21%, signal=88%
GOBP_OXIDATIVE_PHOSPHORYLATION	GOBP_OXIDATIVE_PHOSPHORYLATION	Details ...	132	-0.537289	-2.0385	0.0121212	0.0446937	0.26	4585	tags=70%, list=18%, signal=84%
GOCC_EXTRINSIC_COMPONENT_OF_MITOCHONDRIAL_INNER_MEMBRANE	GOCC_EXTRINSIC_COMPONENT_OF_MITOCHONDRIAL_INNER_MEMBRANE	Details ...	15	-0.729627	-2.03495	0	0.0428948	0.261	6728	tags=87%, list=26%, signal=117%
GOCC_INTRINSIC_COMPONENT_OF_PEROXISOMAL_MEMBRANE	GOCC_INTRINSIC_COMPONENT_OF_PEROXISOMAL_MEMBRANE	Details ...	15	-0.730238	-2.02998	0	0.0421638	0.274	4424	tags=47%, list=17%, signal=56%
GOBP_CRISTAE_FORMATION	GOBP_CRISTAE_FORMATION	Details ...	33	-0.713007	-2.02658	0	0.0411653	0.281	4565	tags=79%, list=18%, signal=96%
GOBP_MITOCHONDRIAL_ELECTRON_TRANSPORT_NADH_TO_UBIQUINONE	GOBP_MITOCHONDRIAL_ELECTRON_TRANSPORT_NADH_TO_UBIQUINONE	Details ...	48	-0.674002	-2.02579	0.00550459	0.0388536	0.284	5268	tags=77%, list=20%, signal=97%
GOMF_TRNA_BINDING	GOMF_TRNA_BINDING	Details ...	67	-0.591176	-2.01132	0.00568182	0.0434543	0.311	5880	tags=63%, list=23%, signal=81%
GOCC_RIBOSOMAL_SUBUNIT	GOCC_RIBOSOMAL_SUBUNIT	Details ...	184	-0.619611	-2.00859	0.0148976	0.042553	0.318	5930	tags=72%, list=23%, signal=93%
GOBP_CYTOCHROME_COMPLEX_ASSEMBLY	GOBP_CYTOCHROME_COMPLEX_ASSEMBLY	Details ...	34	-0.69652	-2.00489	0.00183824	0.0419831	0.323	5305	tags=65%, list=21%, signal=81%
GOBP_MITOCHONDRIAL_TRANSLATION	GOBP_MITOCHONDRIAL_TRANSLATION	Details ...	134	-0.68536	-2.00182	0	0.0413721	0.33	5691	tags=73%, list=22%, signal=93%
GOBP_CELLULAR_RESPIRATION	GOBP_CELLULAR_RESPIRATION	Details ...	173	-0.459294	-1.9894	0.00788955	0.0454006	0.356	4357	tags=60%, list=17%, signal=71%
GOBP_ESTABLISHMENT_OF_PROTEIN_LOCALIZATION_TO_MITOCHONDRIAL_MEMBRANE	GOBP_ESTABLISHMENT_OF_PROTEIN_LOCALIZATION_TO_MITOCHONDRIAL_MEMBRANE	Details ...	53	-0.531885	-1.98616	0.00731261	0.0448363	0.366	5348	tags=60%, list=21%, signal=76%
GOBP_ATP_SYNTHESIS_COUPLED_ELECTRON_TRANSPORT	GOBP_ATP_SYNTHESIS_COUPLED_ELECTRON_TRANSPORT	Details ...	87	-0.619621	-1.9815	0.0153846	0.0454212	0.375	4585	tags=75%, list=18%, signal=91%
GOBP_MITOCHONDRIAL_TRANSMEMBRANE_TRANSPORT	GOBP_MITOCHONDRIAL_TRANSMEMBRANE_TRANSPORT	Details ...	107	-0.469219	-1.97558	0.00190476	0.0463806	0.39	3967	tags=51%, list=15%, signal=61%
GOBP_MITOCHONDRIAL_GENE_EXPRESSION	GOBP_MITOCHONDRIAL_GENE_EXPRESSION	Details ...	165	-0.640916	-1.97203	0.00366972	0.0461641	0.4	5691	tags=70%, list=22%, signal=90%
GOBP_AMINO_ACID_ACTIVATION	GOBP_AMINO_ACID_ACTIVATION	Details ...	49	-0.68474	-1.96968	0.00179533	0.0455525	0.406	5735	tags=76%, list=22%, signal=97%
GOCC_NUCLEOID	GOCC_NUCLEOID	Details ...	44	-0.6181	-1.96661	0.00938086	0.0453321	0.412	5300	tags=77%, list=21%, signal=97%
GOMF_NAD_P_H_DEHYDROGENASE_QUINONE_ACTIVITY	GOMF_NAD_P_H_DEHYDROGENASE_QUINONE_ACTIVITY	Details ...	41	-0.746899	-1.95652	0.00371058	0.0481131	0.431	5099	tags=78%, list=20%, signal=97%
GOCC_OXIDOREDUCTASE_COMPLEX	GOCC_OXIDOREDUCTASE_COMPLEX	Details ...	101	-0.476684	-1.94975	0.0238569	0.0498315	0.449	4581	tags=63%, list=18%, signal=77%
GOCC_CYTOSOLIC_SMALL_RIBOSOMAL_SUBUNIT	GOCC_CYTOSOLIC_SMALL_RIBOSOMAL_SUBUNIT	Details ...	45	-0.657452	-1.94373	0.0131579	0.0511773	0.46	6580	tags=84%, list=26%, signal=113%
GOBP_TETRAPYRROLE_BIOSYNTHETIC_PROCESS	GOBP_TETRAPYRROLE_BIOSYNTHETIC_PROCESS	Details ...	28	-0.559631	-1.93923	0.00191571	0.0520204	0.47	5463	tags=68%, list=21%, signal=86%
GOBP_TRANSLATIONAL_ELONGATION	GOBP_TRANSLATIONAL_ELONGATION	Details ...	132	-0.55728	-1.93793	0.00732601	0.0512487	0.473	5580	tags=67%, list=22%, signal=85%
GOBP_RRNA_METABOLIC_PROCESS	GOBP_RRNA_METABOLIC_PROCESS	Details ...	236	-0.539467	-1.93653	0.0131332	0.0505094	0.475	6385	tags=67%, list=25%, signal=88%
GOCC_SNO_S_RNA_CONTAINING_RIBONUCLEOPROTEIN_COMPLEX	GOCC_SNO_S_RNA_CONTAINING_RIBONUCLEOPROTEIN_COMPLEX	Details ...	30	-0.666437	-1.93629	0.0078125	0.0491778	0.475	5119	tags=70%, list=20%, signal=87%
GOBP_NADH_DEHYDROGENASE_COMPLEX_ASSEMBLY	GOBP_NADH_DEHYDROGENASE_COMPLEX_ASSEMBLY	Details ...	59	-0.700787	-1.93471	0.00380228	0.0485036	0.478	5268	tags=76%, list=20%, signal=96%
GOCC_OUTER_MITOCHONDRIAL_MEMBRANE_PROTEIN_COMPLEX	GOCC_OUTER_MITOCHONDRIAL_MEMBRANE_PROTEIN_COMPLEX	Details ...	23	-0.652506	-1.93319	0.00369004	0.0477614	0.481	5417	tags=78%, list=21%, signal=99%
GOBP_REGULATION_OF_INTRINSIC_APOPTOTIC_SIGNALING_PATHWAY_IN_RESPONSE_TO_DNA_DAMAGE_BY_P53_CLASS_MEDIATOR	GOBP_REGULATION_OF_INTRINSIC_APOPTOTIC_SIGNALING_PATHWAY_IN_RESPONSE_TO_DNA_DAMAGE_BY_P53_CLASS_MEDIATOR	Details ...	17	-0.631596	-1.92717	0.00711744	0.0492107	0.493	3295	tags=53%, list=13%, signal=61%
GOBP_REGULATION_OF_MITOCHONDRIAL_OUTER_MEMBRANE_PERMEABILIZATION_INVOLVED_IN_APOPTOTIC_SIGNALING_PATHWAY	GOBP_REGULATION_OF_MITOCHONDRIAL_OUTER_MEMBRANE_PERMEABILIZATION_INVOLVED_IN_APOPTOTIC_SIGNALING_PATHWAY	Details ...	44	-0.502532	-1.9271	0.00728597	0.0479388	0.493	6212	tags=57%, list=24%, signal=75%
GOBP_POSITIVE_REGULATION_OF_MITOCHONDRIAL_OUTER_MEMBRANE_PERMEABILIZATION_INVOLVED_IN_APOPTOTIC_SIGNALING_PATHWAY	GOBP_POSITIVE_REGULATION_OF_MITOCHONDRIAL_OUTER_MEMBRANE_PERMEABILIZATION_INVOLVED_IN_APOPTOTIC_SIGNALING_PATHWAY	Details ...	35	-0.561803	-1.92516	0.0111732	0.0475679	0.497	6212	tags=60%, list=24%, signal=79%
GOMF_OXIDOREDUCTASE_ACTIVITY_ACTING_ON_NAD_P_H_QUINONE_OR_SIMILAR_COMPOUND_AS_ACCEPTOR	GOMF_OXIDOREDUCTASE_ACTIVITY_ACTING_ON_NAD_P_H_QUINONE_OR_SIMILAR_COMPOUND_AS_ACCEPTOR	Details ...	53	-0.635274	-1.92468	0.0181818	0.0465331	0.498	3799	tags=60%, list=15%, signal=71%
GOBP_RIBOSOME_BIOGENESIS	GOBP_RIBOSOME_BIOGENESIS	Details ...	303	-0.552148	-1.92376	0.0110701	0.0459503	0.499	5915	tags=62%, list=23%, signal=79%
GOCC_RESPIRASOME	GOCC_RESPIRASOME	Details ...	89	-0.55449	-1.92346	0.0241449	0.045038	0.5	3514	tags=63%, list=14%, signal=73%
GOMF_RRNA_BINDING	GOMF_RRNA_BINDING	Details ...	63	-0.548326	-1.92266	0.0126582	0.0443289	0.503	6301	tags=71%, list=24%, signal=94%
GOBP_TRANSLATIONAL_TERMINATION	GOBP_TRANSLATIONAL_TERMINATION	Details ...	105	-0.642809	-1.92218	0.00191205	0.0435922	0.506	5721	tags=74%, list=22%, signal=95%
GOCC_ORGANELLAR_RIBOSOME	GOCC_ORGANELLAR_RIBOSOME	Details ...	87	-0.688371	-1.91331	0.00376648	0.0467955	0.528	5681	tags=77%, list=22%, signal=98%
GOCC_NADH_DEHYDROGENASE_COMPLEX	GOCC_NADH_DEHYDROGENASE_COMPLEX	Details ...	44	-0.700032	-1.91222	0.0056391	0.0462416	0.529	5268	tags=77%, list=20%, signal=97%
GOBP_ANAPHASE_PROMOTING_COMPLEX_DEPENDENT_CATABOLIC_PROCESS	GOBP_ANAPHASE_PROMOTING_COMPLEX_DEPENDENT_CATABOLIC_PROCESS	Details ...	83	-0.522942	-1.91197	0.011583	0.045401	0.531	5886	tags=61%, list=23%, signal=79%
GOBP_NUCLEOBASE_BIOSYNTHETIC_PROCESS	GOBP_NUCLEOBASE_BIOSYNTHETIC_PROCESS	Details ...	18	-0.726737	-1.9073	0.00188679	0.0468289	0.544	5487	tags=61%, list=21%, signal=78%
GOBP_REGULATION_OF_INTRINSIC_APOPTOTIC_SIGNALING_PATHWAY_BY_P53_CLASS_MEDIATOR	GOBP_REGULATION_OF_INTRINSIC_APOPTOTIC_SIGNALING_PATHWAY_BY_P53_CLASS_MEDIATOR	Details ...	27	-0.564803	-1.90617	0.00561798	0.0464509	0.546	3469	tags=48%, list=13%, signal=56%
GOCC_RESPIRATORY_CHAIN_COMPLEX	GOCC_RESPIRATORY_CHAIN_COMPLEX	Details ...	75	-0.563777	-1.90133	0.0279441	0.0478836	0.558	3514	tags=67%, list=14%, signal=77%
GOBP_RIBOSOMAL_LARGE_SUBUNIT_BIOGENESIS	GOBP_RIBOSOMAL_LARGE_SUBUNIT_BIOGENESIS	Details ...	71	-0.612729	-1.89764	0.0166667	0.048707	0.564	5902	tags=72%, list=23%, signal=93%
GOBP_ENDOPLASMIC_RETICULUM_TO_CYTOSOL_TRANSPORT	GOBP_ENDOPLASMIC_RETICULUM_TO_CYTOSOL_TRANSPORT	Details ...	28	-0.615623	-1.89683	0.00182815	0.048199	0.565	6602	tags=71%, list=26%, signal=96%
GOMF_TRANSLATION_INITIATION_FACTOR_ACTIVITY	GOMF_TRANSLATION_INITIATION_FACTOR_ACTIVITY	Details ...	51	-0.530847	-1.89676	0.011215	0.0473611	0.565	6296	tags=57%, list=24%, signal=75%
GOCC_PRERIBOSOME_LARGE_SUBUNIT_PRECURSOR	GOCC_PRERIBOSOME_LARGE_SUBUNIT_PRECURSOR	Details ...	23	-0.726359	-1.89513	0.00184502	0.0473517	0.569	4567	tags=70%, list=18%, signal=84%
GOBP_MITOCHONDRIAL_TRANSLATIONAL_TERMINATION	GOBP_MITOCHONDRIAL_TRANSLATIONAL_TERMINATION	Details ...	89	-0.694458	-1.89238	0.00573614	0.0478541	0.579	5681	tags=78%, list=22%, signal=99%
GOCC_MITOCHONDRIAL_LARGE_RIBOSOMAL_SUBUNIT	GOCC_MITOCHONDRIAL_LARGE_RIBOSOMAL_SUBUNIT	Details ...	57	-0.701215	-1.88751	0.00380228	0.0491194	0.587	5411	tags=75%, list=21%, signal=95%
GOCC_INTRINSIC_COMPONENT_OF_MITOCHONDRIAL_MEMBRANE	GOCC_INTRINSIC_COMPONENT_OF_MITOCHONDRIAL_MEMBRANE	Details ...	84	-0.490159	-1.88632	0.00972763	0.0488243	0.591	4368	tags=51%, list=17%, signal=61%
GOMF_LIGASE_ACTIVITY_FORMING_CARBON_OXYGEN_BONDS	GOMF_LIGASE_ACTIVITY_FORMING_CARBON_OXYGEN_BONDS	Details ...	41	-0.660505	-1.8858	0.00541516	0.0482853	0.591	5735	tags=73%, list=22%, signal=94%
GOBP_TRNA_METABOLIC_PROCESS	GOBP_TRNA_METABOLIC_PROCESS	Details ...	178	-0.559716	-1.87206	0.00375235	0.0543098	0.618	6513	tags=70%, list=25%, signal=93%
GOCC_CYCLIN_DEPENDENT_PROTEIN_KINASE_HOLOENZYME_COMPLEX	GOCC_CYCLIN_DEPENDENT_PROTEIN_KINASE_HOLOENZYME_COMPLEX	Details ...	42	-0.553326	-1.868	0.0168856	0.0554947	0.625	2561	tags=40%, list=10%, signal=45%
GOBP_CLEAVAGE_INVOLVED_IN_RRNA_PROCESSING	GOBP_CLEAVAGE_INVOLVED_IN_RRNA_PROCESSING	Details ...	27	-0.706301	-1.86769	0.0018315	0.0547331	0.627	6806	tags=85%, list=26%, signal=116%
GOBP_RRNA_CATABOLIC_PROCESS	GOBP_RRNA_CATABOLIC_PROCESS	Details ...	20	-0.600041	-1.8614	0.00193424	0.057364	0.648	6047	tags=70%, list=23%, signal=91%
GOBP_RESPIRATORY_CHAIN_COMPLEX_IV_ASSEMBLY	GOBP_RESPIRATORY_CHAIN_COMPLEX_IV_ASSEMBLY	Details ...	24	-0.67895	-1.85902	0.00369004	0.0578094	0.653	5305	tags=58%, list=21%, signal=73%
GOBP_REGULATION_OF_MITOCHONDRIAL_GENE_EXPRESSION	GOBP_REGULATION_OF_MITOCHONDRIAL_GENE_EXPRESSION	Details ...	29	-0.650024	-1.85835	0.003663	0.057254	0.653	5032	tags=55%, list=20%, signal=68%
GOCC_RIBOSOME	GOCC_RIBOSOME	Details ...	223	-0.501619	-1.85787	0.03861	0.0566173	0.655	5930	tags=67%, list=23%, signal=87%
GOBP_INTRINSIC_APOPTOTIC_SIGNALING_PATHWAY_IN_RESPONSE_TO_DNA_DAMAGE_BY_P53_CLASS_MEDIATOR	GOBP_INTRINSIC_APOPTOTIC_SIGNALING_PATHWAY_IN_RESPONSE_TO_DNA_DAMAGE_BY_P53_CLASS_MEDIATOR	Details ...	44	-0.503721	-1.85287	0.0161871	0.0586169	0.664	3295	tags=34%, list=13%, signal=39%
GOBP_MATURATION_OF_5_8S_RRNA	GOBP_MATURATION_OF_5_8S_RRNA	Details ...	35	-0.685701	-1.85273	0.00184162	0.0578695	0.664	3390	tags=46%, list=13%, signal=53%
GOMF_CATALYTIC_ACTIVITY_ACTING_ON_A_TRNA	GOMF_CATALYTIC_ACTIVITY_ACTING_ON_A_TRNA	Details ...	123	-0.539794	-1.84684	0.00728597	0.0604937	0.677	6495	tags=67%, list=25%, signal=89%
GOCC_EUKARYOTIC_TRANSLATION_INITIATION_FACTOR_3_COMPLEX	GOCC_EUKARYOTIC_TRANSLATION_INITIATION_FACTOR_3_COMPLEX	Details ...	17	-0.717159	-1.84553	0.00187266	0.0604487	0.679	5622	tags=71%, list=22%, signal=90%
GOBP_ELECTRON_TRANSPORT_CHAIN	GOBP_ELECTRON_TRANSPORT_CHAIN	Details ...	162	-0.424321	-1.8304	0.0222222	0.0687253	0.715	3860	tags=58%, list=15%, signal=68%
GOBP_STRESS_RESPONSE_TO_METAL_ION	GOBP_STRESS_RESPONSE_TO_METAL_ION	Details ...	17	-0.839231	-1.83006	0.00647948	0.0680134	0.717	2138	tags=59%, list=8%, signal=64%
GOCC_EUKARYOTIC_48S_PREINITIATION_COMPLEX	GOCC_EUKARYOTIC_48S_PREINITIATION_COMPLEX	Details ...	15	-0.730042	-1.82574	0.00189036	0.0699557	0.727	5622	tags=73%, list=22%, signal=94%
GOCC_PRERIBOSOME_SMALL_SUBUNIT_PRECURSOR	GOCC_PRERIBOSOME_SMALL_SUBUNIT_PRECURSOR	Details ...	15	-0.743368	-1.82322	0	0.0706736	0.732	4236	tags=67%, list=16%, signal=80%
GOBP_TRANSLESION_SYNTHESIS	GOBP_TRANSLESION_SYNTHESIS	Details ...	42	-0.574798	-1.81881	0.00581395	0.0724798	0.743	5861	tags=62%, list=23%, signal=80%
GOCC_ESCRT_COMPLEX	GOCC_ESCRT_COMPLEX	Details ...	26	-0.540962	-1.81651	0.0056391	0.0731898	0.75	11833	tags=100%, list=46%, signal=185%
GOCC_PROTON_TRANSPORTING_ATP_SYNTHASE_COMPLEX	GOCC_PROTON_TRANSPORTING_ATP_SYNTHASE_COMPLEX	Details ...	20	-0.762388	-1.81472	0.00761905	0.0736873	0.752	4565	tags=90%, list=18%, signal=109%
GOCC_LARGE_RIBOSOMAL_SUBUNIT	GOCC_LARGE_RIBOSOMAL_SUBUNIT	Details ...	113	-0.587439	-1.81385	0.029304	0.0734417	0.752	6301	tags=74%, list=24%, signal=98%
GOBP_MATURATION_OF_LSU_RRNA	GOBP_MATURATION_OF_LSU_RRNA	Details ...	28	-0.693582	-1.81306	0.00185185	0.0730269	0.753	6314	tags=75%, list=25%, signal=99%
GOBP_INTRINSIC_APOPTOTIC_SIGNALING_PATHWAY_BY_P53_CLASS_MEDIATOR	GOBP_INTRINSIC_APOPTOTIC_SIGNALING_PATHWAY_BY_P53_CLASS_MEDIATOR	Details ...	74	-0.428732	-1.81199	0.0250482	0.0728462	0.757	3469	tags=31%, list=13%, signal=36%
GOBP_DNA_REPLICATION_CHECKPOINT	GOBP_DNA_REPLICATION_CHECKPOINT	Details ...	17	-0.789868	-1.81054	0.00389105	0.0727753	0.759	3828	tags=71%, list=15%, signal=83%
GOCC_MITOCHONDRIAL_MATRIX	GOCC_MITOCHONDRIAL_MATRIX	Details ...	473	-0.396823	-1.80572	0.036965	0.0753533	0.768	5300	tags=59%, list=21%, signal=73%
GOBP_ERROR_PRONE_TRANSLESION_SYNTHESIS	GOBP_ERROR_PRONE_TRANSLESION_SYNTHESIS	Details ...	21	-0.656785	-1.80221	0.00553506	0.0769272	0.77	5833	tags=67%, list=23%, signal=86%
GOBP_PSEUDOURIDINE_SYNTHESIS	GOBP_PSEUDOURIDINE_SYNTHESIS	Details ...	18	-0.697277	-1.7984	0.00184843	0.0788026	0.774	4919	tags=78%, list=19%, signal=96%
GOBP_TELOMERASE_RNA_LOCALIZATION	GOBP_TELOMERASE_RNA_LOCALIZATION	Details ...	19	-0.743339	-1.79736	0	0.07866	0.775	5473	tags=84%, list=21%, signal=107%
GOBP_PROTEIN_LOCALIZATION_TO_CHROMOSOME_CENTROMERIC_REGION	GOBP_PROTEIN_LOCALIZATION_TO_CHROMOSOME_CENTROMERIC_REGION	Details ...	25	-0.759258	-1.79128	0.00183824	0.0817627	0.797	4331	tags=64%, list=17%, signal=77%
GOMF_CYCLOSPORIN_A_BINDING	GOMF_CYCLOSPORIN_A_BINDING	Details ...	20	-0.718362	-1.78826	0.0191205	0.0831275	0.8	2673	tags=50%, list=10%, signal=56%
GOMF_ELECTRON_TRANSFER_ACTIVITY	GOMF_ELECTRON_TRANSFER_ACTIVITY	Details ...	123	-0.418507	-1.7875	0.0385396	0.0827987	0.801	3514	tags=56%, list=14%, signal=65%
GOMF_EXORIBONUCLEASE_ACTIVITY	GOMF_EXORIBONUCLEASE_ACTIVITY	Details ...	39	-0.562741	-1.78415	0.00572519	0.0844343	0.804	6536	tags=64%, list=25%, signal=86%
GOBP_RNA_PHOSPHODIESTER_BOND_HYDROLYSIS_EXONUCLEOLYTIC	GOBP_RNA_PHOSPHODIESTER_BOND_HYDROLYSIS_EXONUCLEOLYTIC	Details ...	43	-0.552433	-1.78394	0.00761905	0.0836558	0.804	6536	tags=63%, list=25%, signal=84%
GOBP_MITOCHONDRIAL_TRANSPORT	GOBP_MITOCHONDRIAL_TRANSPORT	Details ...	267	-0.372435	-1.77917	0.00773694	0.0863812	0.811	4436	tags=42%, list=17%, signal=51%
GOBP_CYTOPLASMIC_TRANSLATIONAL_INITIATION	GOBP_CYTOPLASMIC_TRANSLATIONAL_INITIATION	Details ...	34	-0.606743	-1.77899	0.0125899	0.0855697	0.811	6043	tags=62%, list=23%, signal=81%
GOBP_BRANCHED_CHAIN_AMINO_ACID_METABOLIC_PROCESS	GOBP_BRANCHED_CHAIN_AMINO_ACID_METABOLIC_PROCESS	Details ...	23	-0.594528	-1.77669	0.0128676	0.0864718	0.812	3990	tags=70%, list=15%, signal=82%
GOMF_OXIDOREDUCTASE_ACTIVITY_ACTING_ON_A_SULFUR_GROUP_OF_DONORS	GOMF_OXIDOREDUCTASE_ACTIVITY_ACTING_ON_A_SULFUR_GROUP_OF_DONORS	Details ...	57	-0.442558	-1.7766	0.00990099	0.0856219	0.812	4910	tags=56%, list=19%, signal=69%
GOMF_PRENYLTRANSFERASE_ACTIVITY	GOMF_PRENYLTRANSFERASE_ACTIVITY	Details ...	17	-0.689882	-1.77631	0	0.0849844	0.813	5125	tags=76%, list=20%, signal=95%
GOBP_MITOCHONDRIAL_ATP_SYNTHESIS_COUPLED_PROTON_TRANSPORT	GOBP_MITOCHONDRIAL_ATP_SYNTHESIS_COUPLED_PROTON_TRANSPORT	Details ...	20	-0.719175	-1.77579	0.00580271	0.0844393	0.814	4565	tags=80%, list=18%, signal=97%
GOBP_ATP_SYNTHESIS_COUPLED_PROTON_TRANSPORT	GOBP_ATP_SYNTHESIS_COUPLED_PROTON_TRANSPORT	Details ...	24	-0.647881	-1.77417	0.0152381	0.0847729	0.817	4565	tags=71%, list=18%, signal=86%
GOCC_MITOCHONDRIAL_SMALL_RIBOSOMAL_SUBUNIT	GOCC_MITOCHONDRIAL_SMALL_RIBOSOMAL_SUBUNIT	Details ...	28	-0.692238	-1.77372	0.00934579	0.0843169	0.818	3809	tags=61%, list=15%, signal=71%
GOBP_MATURATION_OF_5_8S_RRNA_FROM_TRICISTRONIC_RRNA_TRANSCRIPT_SSU_RRNA_5_8S_RRNA_LSU_RRNA	GOBP_MATURATION_OF_5_8S_RRNA_FROM_TRICISTRONIC_RRNA_TRANSCRIPT_SSU_RRNA_5_8S_RRNA_LSU_RRNA	Details ...	24	-0.681064	-1.77357	0.00732601	0.0835996	0.818	6806	tags=79%, list=26%, signal=108%
GOMF_INTRAMOLECULAR_TRANSFERASE_ACTIVITY	GOMF_INTRAMOLECULAR_TRANSFERASE_ACTIVITY	Details ...	27	-0.564003	-1.77283	0.0277778	0.083362	0.82	5961	tags=67%, list=23%, signal=87%
GOBP_FORMATION_OF_CYTOPLASMIC_TRANSLATION_INITIATION_COMPLEX	GOBP_FORMATION_OF_CYTOPLASMIC_TRANSLATION_INITIATION_COMPLEX		16	-0.695921	-1.77057	0.00378788	0.0844393	0.82	6043	tags=69%, list=23%, signal=90%
GOBP_CELLULAR_RESPONSE_TO_CADMIUM_ION	GOBP_CELLULAR_RESPONSE_TO_CADMIUM_ION		37	-0.564412	-1.76941	0.0292276	0.0843652	0.82	2138	tags=32%, list=8%, signal=35%
GOBP_POSITIVE_REGULATION_OF_TELOMERASE_RNA_LOCALIZATION_TO_CAJAL_BODY	GOBP_POSITIVE_REGULATION_OF_TELOMERASE_RNA_LOCALIZATION_TO_CAJAL_BODY		15	-0.787913	-1.76485	0	0.0869932	0.825	5473	tags=100%, list=21%, signal=127%
GOBP_MITOCHONDRIAL_CYTOCHROME_C_OXIDASE_ASSEMBLY	GOBP_MITOCHONDRIAL_CYTOCHROME_C_OXIDASE_ASSEMBLY		21	-0.647082	-1.76008	0.00371058	0.0900405	0.828	5305	tags=52%, list=21%, signal=66%
GOMF_SINGLE_STRANDED_DNA_HELICASE_ACTIVITY	GOMF_SINGLE_STRANDED_DNA_HELICASE_ACTIVITY		19	-0.773748	-1.75507	0	0.0930988	0.835	4626	tags=79%, list=18%, signal=96%
GOCC_ENDOPEPTIDASE_COMPLEX	GOCC_ENDOPEPTIDASE_COMPLEX		68	-0.515072	-1.74538	0.0151515	0.100449	0.846	6755	tags=65%, list=26%, signal=87%
GOBP_MITOTIC_METAPHASE_PLATE_CONGRESSION	GOBP_MITOTIC_METAPHASE_PLATE_CONGRESSION		50	-0.578615	-1.73636	0.011257	0.107753	0.855	4331	tags=52%, list=17%, signal=62%
GOBP_REGULATION_OF_NUCLEASE_ACTIVITY	GOBP_REGULATION_OF_NUCLEASE_ACTIVITY		22	-0.569465	-1.73609	0.0263158	0.107022	0.855	4980	tags=68%, list=19%, signal=84%
GOBP_ATTACHMENT_OF_MITOTIC_SPINDLE_MICROTUBULES_TO_KINETOCHORE	GOBP_ATTACHMENT_OF_MITOTIC_SPINDLE_MICROTUBULES_TO_KINETOCHORE		15	-0.72596	-1.73425	0.00374532	0.107713	0.856	4331	tags=60%, list=17%, signal=72%
GOBP_RRNA_MODIFICATION	GOBP_RRNA_MODIFICATION		39	-0.557643	-1.73132	0.0170778	0.109398	0.858	5169	tags=67%, list=20%, signal=83%
GOBP_RIBONUCLEOSIDE_MONOPHOSPHATE_BIOSYNTHETIC_PROCESS	GOBP_RIBONUCLEOSIDE_MONOPHOSPHATE_BIOSYNTHETIC_PROCESS		34	-0.481914	-1.71693	0.0240741	0.122986	0.871	5047	tags=47%, list=20%, signal=58%
GOMF_SNORNA_BINDING	GOMF_SNORNA_BINDING		32	-0.598733	-1.71444	0.0265152	0.124499	0.874	5350	tags=59%, list=21%, signal=75%
GOBP_RIBOSOME_ASSEMBLY	GOBP_RIBOSOME_ASSEMBLY		61	-0.502827	-1.71322	0.0485437	0.124505	0.875	5455	tags=62%, list=21%, signal=79%
GOBP_POSTREPLICATION_REPAIR	GOBP_POSTREPLICATION_REPAIR		52	-0.538479	-1.71298	0.0229885	0.123635	0.876	5861	tags=60%, list=23%, signal=77%
GOMF_QUINONE_BINDING	GOMF_QUINONE_BINDING		17	-0.552281	-1.7127	0.0167598	0.122888	0.877	1922	tags=47%, list=7%, signal=51%
GOBP_RIBOSOMAL_SMALL_SUBUNIT_BIOGENESIS	GOBP_RIBOSOMAL_SMALL_SUBUNIT_BIOGENESIS		73	-0.552412	-1.70798	0.0239852	0.126778	0.879	6593	tags=71%, list=26%, signal=95%
GOBP_TRNA_5_END_PROCESSING	GOBP_TRNA_5_END_PROCESSING		16	-0.674028	-1.70255	0.0169811	0.130508	0.886	6359	tags=81%, list=25%, signal=108%
GOMF_PHOSPHOTRANSFERASE_ACTIVITY_FOR_OTHER_SUBSTITUTED_PHOSPHATE_GROUPS	GOMF_PHOSPHOTRANSFERASE_ACTIVITY_FOR_OTHER_SUBSTITUTED_PHOSPHATE_GROUPS		20	-0.611701	-1.70252	0.00925926	0.12944	0.886	5736	tags=75%, list=22%, signal=96%
GOBP_REGULATION_OF_HEMATOPOIETIC_STEM_CELL_DIFFERENTIATION	GOBP_REGULATION_OF_HEMATOPOIETIC_STEM_CELL_DIFFERENTIATION		74	-0.397789	-1.69872	0.0228137	0.132528	0.888	5723	tags=51%, list=22%, signal=66%
GOBP_TAIL_ANCHORED_MEMBRANE_PROTEIN_INSERTION_INTO_ER_MEMBRANE	GOBP_TAIL_ANCHORED_MEMBRANE_PROTEIN_INSERTION_INTO_ER_MEMBRANE		16	-0.640949	-1.69554	0.00914077	0.134892	0.891	5888	tags=69%, list=23%, signal=89%
GOMF_DISULFIDE_OXIDOREDUCTASE_ACTIVITY	GOMF_DISULFIDE_OXIDOREDUCTASE_ACTIVITY		39	-0.438157	-1.69548	0.0188285	0.133834	0.891	4910	tags=62%, list=19%, signal=76%
GOBP_MITOCHONDRIAL_RNA_PROCESSING	GOBP_MITOCHONDRIAL_RNA_PROCESSING		17	-0.679621	-1.69526	0.00553506	0.133038	0.891	5981	tags=76%, list=23%, signal=100%
GOBP_PROTEIN_LOCALIZATION_TO_KINETOCHORE	GOBP_PROTEIN_LOCALIZATION_TO_KINETOCHORE		19	-0.746555	-1.69078	0.00558659	0.137016	0.897	3529	tags=63%, list=14%, signal=73%
GOBP_REGULATION_OF_MITOTIC_SISTER_CHROMATID_SEGREGATION	GOBP_REGULATION_OF_MITOTIC_SISTER_CHROMATID_SEGREGATION		45	-0.555827	-1.69024	0.0378072	0.136584	0.897	4231	tags=53%, list=16%, signal=64%
GOCC_PRERIBOSOME	GOCC_PRERIBOSOME		77	-0.551818	-1.68913	0.0410448	0.136611	0.897	5350	tags=58%, list=21%, signal=74%
GOBP_TRNA_PROCESSING	GOBP_TRNA_PROCESSING		129	-0.514431	-1.68561	0.0244821	0.13945	0.901	6513	tags=64%, list=25%, signal=86%
GOCC_TRANSLATION_PREINITIATION_COMPLEX	GOCC_TRANSLATION_PREINITIATION_COMPLEX		18	-0.636246	-1.68354	0.00738007	0.140625	0.903	5622	tags=67%, list=22%, signal=85%
GOMF_TRNA_SPECIFIC_RIBONUCLEASE_ACTIVITY	GOMF_TRNA_SPECIFIC_RIBONUCLEASE_ACTIVITY		15	-0.655336	-1.68341	0.0113852	0.13966	0.903	6359	tags=73%, list=25%, signal=97%
GOBP_NCRNA_PROCESSING	GOBP_NCRNA_PROCESSING		396	-0.44883	-1.68281	0.0479846	0.139223	0.904	6385	tags=61%, list=25%, signal=80%
GOBP_ENDONUCLEOLYTIC_CLEAVAGE_INVOLVED_IN_RRNA_PROCESSING	GOBP_ENDONUCLEOLYTIC_CLEAVAGE_INVOLVED_IN_RRNA_PROCESSING		15	-0.68372	-1.67844	0.0110701	0.142991	0.905	7284	tags=93%, list=28%, signal=130%
GOBP_MULTIVESICULAR_BODY_ORGANIZATION	GOBP_MULTIVESICULAR_BODY_ORGANIZATION		31	-0.541067	-1.67655	0.0150376	0.144008	0.905	11833	tags=100%, list=46%, signal=185%
GOCC_SMN_SM_PROTEIN_COMPLEX	GOCC_SMN_SM_PROTEIN_COMPLEX		18	-0.65203	-1.67421	0.0165441	0.145514	0.909	6713	tags=89%, list=26%, signal=120%
GOBP_RNA_5_END_PROCESSING	GOBP_RNA_5_END_PROCESSING		23	-0.586663	-1.67069	0.0301318	0.147456	0.91	6359	tags=74%, list=25%, signal=98%
GOBP_DETOXIFICATION_OF_INORGANIC_COMPOUND	GOBP_DETOXIFICATION_OF_INORGANIC_COMPOUND		16	-0.76395	-1.66695	0.0278373	0.150947	0.911	2138	tags=63%, list=8%, signal=68%
GOMF_TRANSLATION_FACTOR_ACTIVITY_RNA_BINDING	GOMF_TRANSLATION_FACTOR_ACTIVITY_RNA_BINDING		83	-0.398139	-1.66578	0.030303	0.151235	0.911	5838	tags=51%, list=23%, signal=65%
GOBP_PROTEIN_LOCALIZATION_TO_MITOCHONDRION	GOBP_PROTEIN_LOCALIZATION_TO_MITOCHONDRION		146	-0.366347	-1.66454	0.0410448	0.151592	0.913	5348	tags=49%, list=21%, signal=61%
GOBP_MIDBODY_ABSCISSION	GOBP_MIDBODY_ABSCISSION		17	-0.609127	-1.66448	0.012844	0.150582	0.913	4034	tags=41%, list=16%, signal=49%
GOBP_RNA_SURVEILLANCE	GOBP_RNA_SURVEILLANCE		15	-0.655306	-1.6624	0.0127737	0.152012	0.914	6047	tags=80%, list=23%, signal=104%
GOBP_RESPONSE_TO_COPPER_ION	GOBP_RESPONSE_TO_COPPER_ION		39	-0.540926	-1.66071	0.0412148	0.153032	0.914	2138	tags=36%, list=8%, signal=39%
GOBP_REGULATION_OF_HEMATOPOIETIC_PROGENITOR_CELL_DIFFERENTIATION	GOBP_REGULATION_OF_HEMATOPOIETIC_PROGENITOR_CELL_DIFFERENTIATION		89	-0.378652	-1.65745	0.0290698	0.155705	0.916	5723	tags=47%, list=22%, signal=60%
GOCC_RNA_POLYMERASE_III_COMPLEX	GOCC_RNA_POLYMERASE_III_COMPLEX		18	-0.56111	-1.65445	0.0138614	0.158231	0.918	3930	tags=56%, list=15%, signal=66%
GOBP_MATURATION_OF_LSU_RRNA_FROM_TRICISTRONIC_RRNA_TRANSCRIPT_SSU_RRNA_5_8S_RRNA_LSU_RRNA	GOBP_MATURATION_OF_LSU_RRNA_FROM_TRICISTRONIC_RRNA_TRANSCRIPT_SSU_RRNA_5_8S_RRNA_LSU_RRNA		15	-0.682523	-1.65425	0.00739372	0.157334	0.918	6695	tags=80%, list=26%, signal=108%
GOBP_NADPH_REGENERATION	GOBP_NADPH_REGENERATION		18	-0.568009	-1.64443	0.029304	0.168224	0.923	4352	tags=56%, list=17%, signal=67%
GOBP_DEOXYRIBONUCLEOSIDE_TRIPHOSPHATE_METABOLIC_PROCESS	GOBP_DEOXYRIBONUCLEOSIDE_TRIPHOSPHATE_METABOLIC_PROCESS		15	-0.597492	-1.64339	0.0267686	0.16722	0.923	5487	tags=67%, list=21%, signal=85%
GOBP_MITOTIC_G1_S_TRANSITION_CHECKPOINT	GOBP_MITOTIC_G1_S_TRANSITION_CHECKPOINT		63	-0.436653	-1.64151	0.0475285	0.168477	0.924	4788	tags=51%, list=19%, signal=62%
GOBP_RIBOSOMAL_LARGE_SUBUNIT_ASSEMBLY	GOBP_RIBOSOMAL_LARGE_SUBUNIT_ASSEMBLY		27	-0.556226	-1.64146	0.045977	0.167408	0.924	5192	tags=70%, list=20%, signal=88%
GOBP_CELLULAR_RESPONSE_TO_ARSENIC_CONTAINING_SUBSTANCE	GOBP_CELLULAR_RESPONSE_TO_ARSENIC_CONTAINING_SUBSTANCE		18	-0.548902	-1.63815	0.023766	0.170592	0.925	6130	tags=67%, list=24%, signal=87%
GOBP_POSITIVE_REGULATION_OF_MITOCHONDRIAL_TRANSLATION	GOBP_POSITIVE_REGULATION_OF_MITOCHONDRIAL_TRANSLATION		16	-0.635109	-1.62581	0.0210728	0.185443	0.936	4447	tags=50%, list=17%, signal=60%
GOBP_REGULATION_OF_MITOCHONDRIAL_MEMBRANE_PERMEABILITY	GOBP_REGULATION_OF_MITOCHONDRIAL_MEMBRANE_PERMEABILITY		71	-0.379	-1.62479	0.0393996	0.185674	0.938	4110	tags=37%, list=16%, signal=43%
GOCC_CHAPERONE_COMPLEX	GOCC_CHAPERONE_COMPLEX		27	-0.460714	-1.62392	0.0262097	0.185701	0.939	5620	tags=74%, list=22%, signal=95%
GOBP_NUCLEAR_ENVELOPE_REASSEMBLY	GOBP_NUCLEAR_ENVELOPE_REASSEMBLY		18	-0.590881	-1.61786	0.00902527	0.192587	0.941	4190	tags=39%, list=16%, signal=46%
GOBP_NUCLEAR_TRANSCRIBED_MRNA_CATABOLIC_PROCESS_NONSENSE_MEDIATED_DECAY	GOBP_NUCLEAR_TRANSCRIBED_MRNA_CATABOLIC_PROCESS_NONSENSE_MEDIATED_DECAY		120	-0.475855	-1.61662	0.0494506	0.191813	0.941	6642	tags=63%, list=26%, signal=84%
GOCC_U2_TYPE_CATALYTIC_STEP_2_SPLICEOSOME	GOCC_U2_TYPE_CATALYTIC_STEP_2_SPLICEOSOME		30	-0.595295	-1.61603	0.0158451	0.191418	0.941	10438	tags=100%, list=41%, signal=168%
GOMF_U6_SNRNA_BINDING	GOMF_U6_SNRNA_BINDING		16	-0.633884	-1.61491	0.0268714	0.191737	0.941	4653	tags=56%, list=18%, signal=69%
GOBP_KINETOCHORE_ORGANIZATION	GOBP_KINETOCHORE_ORGANIZATION		22	-0.703939	-1.61338	0.0321361	0.192595	0.941	2827	tags=59%, list=11%, signal=66%
GOBP_LATE_ENDOSOME_TO_VACUOLE_TRANSPORT_VIA_MULTIVESICULAR_BODY_SORTING_PATHWAY	GOBP_LATE_ENDOSOME_TO_VACUOLE_TRANSPORT_VIA_MULTIVESICULAR_BODY_SORTING_PATHWAY		16	-0.590809	-1.60943	0.00931099	0.196913	0.944	5035	tags=50%, list=20%, signal=62%
GOMF_PROTEASOME_BINDING	GOMF_PROTEASOME_BINDING		16	-0.552929	-1.60788	0.0349515	0.197893	0.945	5697	tags=56%, list=22%, signal=72%
GOBP_VIRAL_BUDDING_VIA_HOST_ESCRT_COMPLEX	GOBP_VIRAL_BUDDING_VIA_HOST_ESCRT_COMPLEX		21	-0.540857	-1.59874	0.0253411	0.208525	0.95	11833	tags=100%, list=46%, signal=185%
GOBP_NUCLEOTIDE_EXCISION_REPAIR_PREINCISION_COMPLEX_ASSEMBLY	GOBP_NUCLEOTIDE_EXCISION_REPAIR_PREINCISION_COMPLEX_ASSEMBLY		29	-0.528545	-1.59088	0.0361664	0.216262	0.951	6319	tags=66%, list=25%, signal=87%
GOBP_CELLULAR_RESPONSE_TO_ZINC_ION	GOBP_CELLULAR_RESPONSE_TO_ZINC_ION		23	-0.626224	-1.58951	0.0393873	0.21715	0.951	770	tags=39%, list=3%, signal=40%
GOCC_NUCLEAR_EXOSOME_RNASE_COMPLEX	GOCC_NUCLEAR_EXOSOME_RNASE_COMPLEX		16	-0.644084	-1.58939	0.0202206	0.216016	0.951	6047	tags=69%, list=23%, signal=90%
GOBP_NUCLEOTIDE_EXCISION_REPAIR_DNA_GAP_FILLING	GOBP_NUCLEOTIDE_EXCISION_REPAIR_DNA_GAP_FILLING		23	-0.580737	-1.58704	0.0299625	0.218612	0.952	5833	tags=70%, list=23%, signal=90%
GOBP_REGULATION_OF_TRANSLATIONAL_FIDELITY	GOBP_REGULATION_OF_TRANSLATIONAL_FIDELITY		20	-0.562519	-1.57922	0.04	0.227007	0.954	5566	tags=65%, list=22%, signal=83%
GOCC_COPII_VESICLE_COAT	GOCC_COPII_VESICLE_COAT		15	-0.602761	-1.57722	0.0185185	0.228765	0.955	4921	tags=60%, list=19%, signal=74%
GOBP_RRNA_CONTAINING_RIBONUCLEOPROTEIN_COMPLEX_EXPORT_FROM_NUCLEUS	GOBP_RRNA_CONTAINING_RIBONUCLEOPROTEIN_COMPLEX_EXPORT_FROM_NUCLEUS		15	-0.632871	-1.57391	0.0331492	0.231084	0.958	4539	tags=60%, list=18%, signal=73%
GOBP_MITOCHONDRIAL_RNA_METABOLIC_PROCESS	GOBP_MITOCHONDRIAL_RNA_METABOLIC_PROCESS		47	-0.539873	-1.57281	0.0468165	0.231479	0.958	5032	tags=57%, list=20%, signal=71%
GOCC_PRECATALYTIC_SPLICEOSOME	GOCC_PRECATALYTIC_SPLICEOSOME		52	-0.558086	-1.56477	0.0273723	0.241388	0.961	5584	tags=58%, list=22%, signal=74%
GOMF_RIBOSOME_BINDING	GOMF_RIBOSOME_BINDING		57	-0.407869	-1.55394	0.0430712	0.24783	0.963	5621	tags=54%, list=22%, signal=69%
GOMF_RIBOSOMAL_SMALL_SUBUNIT_BINDING	GOMF_RIBOSOMAL_SMALL_SUBUNIT_BINDING		17	-0.567283	-1.54405	0.0244328	0.25347	0.966	5342	tags=59%, list=21%, signal=74%
GOCC_PROTEASOME_ACCESSORY_COMPLEX	GOCC_PROTEASOME_ACCESSORY_COMPLEX		24	-0.625728	-1.54335	0.0230089	0.253298	0.966	7106	tags=75%, list=28%, signal=103%
GOCC_COPI_COATED_VESICLE_MEMBRANE	GOCC_COPI_COATED_VESICLE_MEMBRANE		18	-0.568437	-1.53907	0.0261194	0.257771	0.968	5392	tags=72%, list=21%, signal=91%
GOBP_PROTEIN_NEDDYLATION	GOBP_PROTEIN_NEDDYLATION		18	-0.537516	-1.52608	0.0411215	0.27438	0.969	6404	tags=72%, list=25%, signal=96%
GOBP_NUCLEOTIDE_EXCISION_REPAIR_DNA_DAMAGE_RECOGNITION	GOBP_NUCLEOTIDE_EXCISION_REPAIR_DNA_DAMAGE_RECOGNITION		23	-0.540742	-1.50983	0.0285205	0.289091	0.974	6319	tags=65%, list=25%, signal=86%
GOBP_VIRAL_TRANSLATION	GOBP_VIRAL_TRANSLATION		16	-0.592683	-1.50628	0.0121951	0.293941	0.974	6149	tags=63%, list=24%, signal=82%
GOCC_CCR4_NOT_COMPLEX	GOCC_CCR4_NOT_COMPLEX		16	-0.547359	-1.49716	0.0243056	0.300647	0.977	11663	tags=100%, list=45%, signal=183%
GOCC_EXORIBONUCLEASE_COMPLEX	GOCC_EXORIBONUCLEASE_COMPLEX		26	-0.540107	-1.49117	0.0443623	0.304648	0.978	11855	tags=100%, list=46%, signal=185%
GOBP_HISTONE_MRNA_METABOLIC_PROCESS	GOBP_HISTONE_MRNA_METABOLIC_PROCESS		24	-0.53411	-1.48342	0.0452962	0.311951	0.978	6392	tags=63%, list=25%, signal=83%
